# Supplementary material for: Modeling unveils sex differences of signaling networks in mouse embryonic stem cells
Source: Mol Syst Biol. 2023 Sep 21;19(11):e11510. doi: 10.15252/msb.202211510 (PMC10632733; doi:10.15252/msb.202211510)
Supplement: Supplementary file 2 — Table EV1 [file MSB-19-e11510-s006.xlsx]

## Sheet: 1. Perturbations
Perturbations (Inhibitors/Growth Factors)
Inhibitor/Growth Factor	Compound Name	Company	Catalogue No.	Conc. used	Conc. (stock)	Solvent
PI3K inhibitor	LY294002	Selleckchem	S1105	5 µM	10 mM	DMSO
IGFR inhibitor	OSI-906 / Linsitinib	Selleckchem	S1091	10 µM	10 mM	DMSO
FGFR inhibitor	CH5183284 / Debio-1347	Selleckchem	S7665	0.2 µM	10 mM	DMSO
MEK inhibitor	U0126	R&D Systems	1144/5	5 µM	10 mM	DMSO
MEK inhibitor	PD0325901	Axon Medchem	1408	0.4 nM - 1 µM	10 mM	DMSO
JAK inhibitor	JAK Inhibitor I	merckmillipore (Calbiochem)	420099-500UG	1 µM	5 mM	DMSO
BMP4 receptor inhibitor (ALK2/3 inhibitor )	StemMACS LDN-193189 (in solution)	Miltenyi Biotec	130-106-540	1 µM	10 mM	DMSO
GSK3 inhibitor	CHIR99021 / CT99021	Axon Medchem	1386/Batch 8	6 µM	10 mM	DMSO
Activin receptor inhibitor (ALK4/5/7 inhibitor)	SB505124	Selleckchem	S2186	0.2 - 16 µM	10 mM	DMSO
FGF4	Recombinant Mouse Fgf4	Novus Biologicals	5846-F4	10 ng/ml	100 µg/ml	0.1% BSA solution in PBS
Heparin	Heparin sodium salt	Sigma Aldrich	H3149-100KU	0.01 µg/µl	50 mg/ml	deionized water
Activin A	Activin A	Bio-Techne (R&D)	338-AC-050	15 ng/ml	100 µg/ml	sterile 4 mM HCl
LIF	ESGRO(Lif)	Merck	ESG1107	1000 U/ml	10^7 U/ml	DMEM+FBS

## Sheet: 2. Antibodies
Antibodies used for Western blotting
Antibodies	Supplier	Catalogue No.	Dilution	Host
Primary ABs
Phospho-p44/42 MAPK (Erk1/2) (Thr202/Tyr204) (197G2)	Cell Signaling	4377	1:1000	Rb
Phospho-Akt (Ser473) (D9E)	Cell Signaling	4060	1:2000	Rb
Phospho-Stat3 (Tyr705) (M9C6)	Cell Signaling	4113	1:2000	Ms
Phospho-Stat3 (Tyr705) (D3A7)	Cell Signaling	9145	1:2000	Rb
Phospho-MEK1/2 (Ser221) (166F8)	Cell Signaling	2338	1:2000	Rb
Phospho-c-Raf (Ser289/296/301)	Cell Signaling	9431	1:1000	Rb
Phospho-Smad2 (Ser465/467) (138D4)	Cell Signaling	3108	1:1000	Rb
Phospho-Smad1 (Ser463/465)/ Smad5 (Ser463/465)/ Smad9 (Ser465/467) (D5B10)	Cell Signaling	13820	1:1000	Rb
Phospho-p70 S6 Kinase (Thr389)	Cell Signaling	9205	1:1000	Rb
Phospho-p90RSK (Thr359) (D1E9)	Cell Signaling	8753	1:1000	Rb
p44/42 MAPK (Erk1/2) (L34F12)	Cell Signaling	4696	1:2000	Ms
Akt (pan) (40D4)	Cell Signaling	2920	1:2000	Ms
Stat3 (124H6)	Cell Signaling	9139	1:1000	Ms
MEK1/2 (L38C12)	Cell Signaling	4694	1:1000	Ms
Smad2 (L16D3)	Cell Signaling	3103	1:1000	Ms
β-Tubulin	Cell Signaling	2146	1:1000	Rb
GAPDH (D4C6R)	Cell Signaling	97166	1:1000	Ms
β-Catenin (D10A8)	Cell Signaling	8480	1:1000	Rb
Secondary ABs
IR Dye800W Goat anti-Rabbit IgG	Li-Cor	P/N 926-32211	1:15000	Goat
IR Dye680W Goat anti-Mouse IgG	Li-Cor	P/N 926-68070	1:15000	Goat

## Sheet: 3. Primers
Target	Forward	Reverse
Rplp0/Arpo	TCCAGAGGCACCATTGAAATT	TCGCTGGCTCCCACCTT
Rrm2	CCGAGCTGGAAAGTAAAGCG	ATGGGAAAGACAACGAAGCG
Nanog	AGGATGAAGTGCAAGCGGTG	TGCTGAGCCCTTCTGAATCAG
Oct4	CCCCAATGCCGTGAAGTTG	TCAGCAGCTTGGCAAACTGTT
Fgf5	TGCTGTGTCTCAGGGGATTGTAGG	CTCTCCCTGAACTTACAGTCATCCGT
Otx2	TCCAGGGTGCAGGTATGGTT	CTTCTTGGCAGGCCTCACTT

## Sheet: 4. Reagents
Other equipment/reagents/kits used
	Kit/Reagent/Equipment	Company	Catalogue Number
	Bioplex Cell lysis Kit	BioRad	171-304011
	Custom plex kit(Bio-Plex Pro Cell Signaling Assay for Phosphoproteins)	BioRad	12004746
	Pierce BCA Protein Assay kit	Thermo Fisher Scientific	23227
	NuPAGE LDS Sample Buffer (4X)-10 mL	Thermo Fisher Scientific	NP0007
	10% Tris-Glycine Plus Midi Gels (Novex)	Life Technologies GmbH	WXP01020BOX
	XCell4 SureLock™ Midi-Cell Electrophoresis System	Thermo Fisher Scientific	WR0100
	Novex Tris-Glycine SDS Running Buffer (10X)	Life Technologies	LC2675
	Novex™ Tris-Glycine SDS Sample Buffer (2X)	Life Technologies	LC2676
	NuPAGE™ Sample Reducing Agent (10X)	Thermo Fisher Scientific	NP0004
	Novex Tris-Glycine Transfer Buffer(25X)	Life Technologies	LC3675
	Amersham Protran Nitrocelluse Blotting Membrane(0.2 µm)	GE	10600001
	Extra Thick blot paper	BioRad	1703967
	Trans-Blot Turbo Midi 0.2 µm Nitrocellulose Transfer Packs	BioRad	1704159
	Trans-Blot Turbo Blotting System	BioRad	1704150
	Odyssey Blocking Buffer(Old Buffer)	LiCor	PBS 927-40000
	Intercept (PBS) blocking buffer(New Buffer)	LiCor	927-70001
	Pierce Reversible Protein Stain Kit for Nitrocellulose Membranes	Thermo Fisher	24580
	Revert 700Total Protein stain	LiCor	P/N 926-11016

## Sheet: legend
Table EV1 : Reagents and material used : Inhibitors, Growth factors, Antibodies, qPCR primers, Luminex Assay other reagents
