# Supplementary material for: Modeling unveils sex differences of signaling networks in mouse embryonic stem cells
Source: Mol Syst Biol. 2023 Sep 21;19(11):e11510. doi: 10.15252/msb.202211510 (PMC10632733; doi:10.15252/msb.202211510)
Supplement: Supplementary file 3 — Table EV2 [file MSB-19-e11510-s009.xlsx]

## Sheet: Model_Residuals
Links selected at significance threshold of p < 0.005(Likelihood Ratio test) and corresponding Model Residuals
			Model Residuals
		Link Added	XX	XO
	Initial Model	Literaure network	2056.3	1603.72
	Link 1	JAK --> FGFR	1515	1063.56
	Link 2	GSK3 --> IGFR	971.09	970.63
	Link 3	ERK --| RAF	932.31	720.06
	Link 4	BMP4R --> FGFR	798.33	611.48
	Link 5	BMP4R --> SMAD2	752.29	530.13
	Link 6	JAK --> GSK3	691.89	465.99
	Link 7	ACTR --| RAS	645.07	422.58
	Link 8	LIFR --> AKT	622.06	396.12
	Link 9	GSK3 --> LIFR	602.97	366.84
	Link 10	JAK --> BMP4R	572.24	344.03

## Sheet: Model_LocalResponseCoefficients
Local response coefficients
	Model Link	XX		XO
		Coefficient	95% CI	Coefficient	95% CI
	Pi3k->Akt	2.928	2.368 : 3.738	0.039	0.009 : 0.069
	NoLif->Lifr->Jak	-0.767	-1.007 : -0.577	-0.871	-1.131 : -0.661
	NoLif->Lifr->Akt	0.009	-0.001 : 0.029	0.086	0.006 : 0.216
	Mek->Erk	3.454	3.184 : 3.806	4.396	3.512 : 5.609
	Jak->Stat3	1.195	0.995 : 1.435	1.174	0.994 : 1.394
	Jak->Gsk3	0.007	-0.003 : 0.017	0.285	0.135 : 0.485
	Jak->Fgfr	-0.179	-0.689 : 0.15	0.105	-0.015 : 0.205
	Jak->Bmp4r	8.137	1.863 : 16.998	6.607	1.037 : 16.437
	Igfr->Pi3k	0.74	0.58 : 0.94	7.756	4.126 : 12.689
	Gsk3->Lifr->Jak	0.184	0.024 : 0.371	0.168	0.048 : 0.312
	Gsk3->Lifr->Akt	-0.002	-0.008 : 0	-0.017	-0.045 : -0.001
	Gsk3->Igfr	0.981	0.721 : 1.321	0.958	0.488 : 1.938
	Fgfr->Ras->Raf->Mek	0.69	0.56 : 0.85	8.116	5.876 : 11.184
	Fgfr->Pi3k	0.005	-0.005 : 0.015	2.295	-0.265 : 6.145
	Fgf4->Fgfr	-0.201	-0.421 : -0.021	0.181	0.091 : 0.271
	Erk->Raf->Mek	-0.098	-0.148 : -0.038	-1.379	-1.819 : -1.019
	Bmp4r->Smad2	0.027	0.007 : 0.057	0.025	0.005 : 0.045
	Bmp4r->Fgfr	0.042	0.022 : 0.072	0.008	-0.002 : 0.018
	Akt->mTor	0.23	0.15 : 0.32	1.203	0.663 : 2.633
	Akt->Gsk3	0.46	0.38 : 0.49	1.975	1.095 : 4.275
	Activin->Actr->Smad2	0.427	0.187 : 0.627	0.969	0.719 : 1.169
	Activin->Actr->Ras->Raf->Mek	-0.16	-0.3 : -0.05	-0.687	-1.417 : -0.177

## Sheet: legend
Table EV2 : Sheet 1, Model_residuals : Links added to the XX and XO models when using significance threshold of p < 0.005(Likelihood Ratio test) for filtering suggested links and the corresponding model residuls. Sheet2 , Model_LocalResponseCoefficients : Local response coefficients and their 95% Confidence Intervals in the completed XX and XO models.
