# Supplementary material for: Modeling unveils sex differences of signaling networks in mouse embryonic stem cells
Source: Mol Syst Biol. 2023 Sep 21;19(11):e11510. doi: 10.15252/msb.202211510 (PMC10632733; doi:10.15252/msb.202211510)
Supplement: Supplementary file 4 — Dataset EV1 [file MSB-19-e11510-s005.xlsx]

## Sheet: Raw_MFI
Cell line	Replicate	Treatment	pGsk3	pMek	pmTor	pAkt
XX	Rep1	Activin	355	8399	193	354
XX	Rep1	Activin+Bmp4ri	359	8816	187	326
XX	Rep1	Activin+Fgf4	357	9502	187	239
XX	Rep1	Activin+Fgfri	262	6087	157	149
XX	Rep1	Activin+Gsk3i	269	8525	166	173
XX	Rep1	Activin+Igfri	256	8483	139	113
XX	Rep1	Activin+Jaki	291	8544	172	229
XX	Rep1	Activin+Meki	309	10940	162	204
XX	Rep1	Activin+Pi3ki	155	10657	109	45
XX	Rep1	Bmp4ri	292	7607	187	154
XX	Rep1	Bmp4ri+Fgfri	251	5563	183	142
XX	Rep1	Bmp4ri+Gsk3i	224	6378	167	129
XX	Rep1	Bmp4ri+Igfri	229	6186	157	70
XX	Rep1	Bmp4ri+Meki	362	12226	180	212
XX	Rep1	Bmp4ri+Pi3ki	123	7189	105	42
XX	Rep1	Fgf4	279	7252	178	113
XX	Rep1	Fgf4+Bmp4ri	255	8853	186	128
XX	Rep1	Fgf4+Fgfri	277	4511	173	122
XX	Rep1	Fgf4+Gsk3i	205	8707	183	80
XX	Rep1	Fgf4+Igfri	259	7936	137	83
XX	Rep1	Fgf4+Jaki	201	8699	160	88
XX	Rep1	Fgf4+Meki	336	9819	181	213
XX	Rep1	Fgf4+Pi3ki	129	8968	99	37
XX	Rep1	Fgfri	237	5209	157	121
XX	Rep1	Fgfri+Igfri	251	5105	140	126
XX	Rep1	Fgfri+Pi3ki	117	5881	97	46
XX	Rep1	Gsk3i	225	7605	173	104
XX	Rep1	Gsk3i+Fgfri	186	4839	169	79
XX	Rep1	Gsk3i+Igfri	160	5949	138	50
XX	Rep1	Gsk3i+Meki	250	13330	171	125
XX	Rep1	Gsk3i+Pi3ki	96	8546	114	42
XX	Rep1	Igfri	232	7047	143	72
XX	Rep1	Jaki	241	6604	171	113
XX	Rep1	Jaki+Bmp4ri	223	7443	178	113
XX	Rep1	Jaki+Fgfri	159	4319	137	99
XX	Rep1	Jaki+Gsk3i	140	7716	155	70
XX	Rep1	Jaki+Igfri	174	6701	131	67
XX	Rep1	Jaki+Meki	236	9868	163	146
XX	Rep1	Jaki+Pi3ki	78	6837	94	39
XX	Rep1	Meki	259	12087	167	151
XX	Rep1	Meki+Igfri	284	10686	136	211
XX	Rep1	Meki+Pi3ki	131	12652	86	50
XX	Rep1	NoLif	315	7471	187	252
XX	Rep1	NoLif+Activin	329	7021	168	333
XX	Rep1	NoLif+Bmp4ri	291	8356	176	229
XX	Rep1	NoLif+Fgf4	334	7862	179	304
XX	Rep1	NoLif+Fgfri	274	6037	163	137
XX	Rep1	NoLif+Gsk3i	231	8693	170	154
XX	Rep1	NoLif+Igfri	252	8859	138	102
XX	Rep1	NoLif+Jaki	220	8972	160	152
XX	Rep1	NoLif+Meki	358	12983	183	252
XX	Rep1	NoLif+Pi3ki	192	9282	119	43
XX	Rep1	Pi3ki	137	8873	105	38
XX	Rep1	DMSO	298	6170	182	190
XX	Rep1	DMSO	222	6449	151	121
XX	Rep1	DMSO	304	7215	178	196
XX	Rep1	DMSO	299	6947	160	169
XX	Rep1	DMSO	372	7821	184	322
XX	Rep1	DMSO	336	7417	181	475
XX	Rep1	DMSO	374	7853	200	510
XX	Rep1	DMSO	296	5964	190	118
XX	Rep1	DMSO	315	6684	186	167
XX	Rep2	Activin	274	7249	174	159
XX	Rep2	Activin+Bmp4ri	220	6227	162	90
XX	Rep2	Activin+Fgf4	230	10294	146	285
XX	Rep2	Activin+Fgfri	249	1718	181	96
XX	Rep2	Activin+Gsk3i	183	6411	164	73
XX	Rep2	Activin+Igfri	206	6107	135	95
XX	Rep2	Activin+Jaki	205	6575	158	91
XX	Rep2	Activin+Meki	238	8764	161	177
XX	Rep2	Activin+Pi3ki	114	6489	101	43
XX	Rep2	Bmp4ri	183	6198	150	94
XX	Rep2	Bmp4ri+Fgfri	189	3138	163	113
XX	Rep2	Bmp4ri+Gsk3i	181	8169	145	164
XX	Rep2	Bmp4ri+Igfri	153	5935	118	73
XX	Rep2	Bmp4ri+Meki	252	9333	161	213
XX	Rep2	Bmp4ri+Pi3ki	94	8132	91	37
XX	Rep2	Fgf4	217	8033	176	158
XX	Rep2	Fgf4+Bmp4ri	198	7414	168	123
XX	Rep2	Fgf4+Fgfri	169	2563	131	116
XX	Rep2	Fgf4+Gsk3i	145	6986	152	66
XX	Rep2	Fgf4+Igfri	188	7147	121	99
XX	Rep2	Fgf4+Jaki	146	7484	144	98
XX	Rep2	Fgf4+Meki	241	8654	160	194
XX	Rep2	Fgf4+Pi3ki	117	7896	94	44
XX	Rep2	Fgfri	195	2100	172	86
XX	Rep2	Fgfri+Igfri	190	2650	117	122
XX	Rep2	Fgfri+Pi3ki	95	4384	94	34
XX	Rep2	Gsk3i	126	6604	144	52
XX	Rep2	Gsk3i+Fgfri	148	2376	148	68
XX	Rep2	Gsk3i+Igfri	116	7169	100	50
XX	Rep2	Gsk3i+Meki	186	8641	165	113
XX	Rep2	Gsk3i+Pi3ki	78	7212	92	34
XX	Rep2	Igfri	152	4136	109	57
XX	Rep2	Jaki	160	6983	151	66
XX	Rep2	Jaki+Bmp4ri	184	6853	132	120
XX	Rep2	Jaki+Fgfri	152	2106	138	103
XX	Rep2	Jaki+Gsk3i	136	8804	150	83
XX	Rep2	Jaki+Igfri	114	7061	97	63
XX	Rep2	Jaki+Meki	249	9475	183	298
XX	Rep2	Jaki+Pi3ki	66	7304	77	36
XX	Rep2	Meki	227	9539	164	106
XX	Rep2	Meki+Igfri	219	8521	130	197
XX	Rep2	Meki+Pi3ki	104	10187	80	43
XX	Rep2	NoLif	220	6747	157	136
XX	Rep2	NoLif+Activin	257	7861	141	556
XX	Rep2	NoLif+Bmp4ri	198	7445	159	111
XX	Rep2	NoLif+Fgf4	238	7971	135	397
XX	Rep2	NoLif+Fgfri	172	1010	138	66
XX	Rep2	NoLif+Gsk3i	137	6724	143	64
XX	Rep2	NoLif+Igfri	179	5869	126	96
XX	Rep2	NoLif+Jaki	150	7741	137	90
XX	Rep2	NoLif+Meki	266	8072	160	102
XX	Rep2	NoLif+Pi3ki	97	7492	98	35
XX	Rep2	Pi3ki	83	7184	87	35
XX	Rep2	DMSO	205	6921	157	81
XX	Rep2	DMSO	205	6311	150	278
XX	Rep2	DMSO	232	6336	159	289
XX	Rep2	DMSO	203	7165	133	183
XX	Rep2	DMSO	211	6980	140	230
XX	Rep2	DMSO	256	7260	137	619
XX	Rep2	DMSO	272	8056	142	403
XX	Rep2	DMSO	206	5702	138	136
XX	Rep2	DMSO	220	7679	152	233
XX	Rep3	Activin	1578	2020	598
XX	Rep3	Activin+Bmp4ri	2059	2128	635
XX	Rep3	Activin+Fgf4	2696	3684	437
XX	Rep3	Activin+Fgfri	1149	499	484
XX	Rep3	Activin+Gsk3i	674	1542	490
XX	Rep3	Activin+Igfri	1050	1500	420
XX	Rep3	Activin+Jaki	842	1568	451
XX	Rep3	Activin+Meki	909	2289	468
XX	Rep3	Activin+Pi3ki	468	1731	272
XX	Rep3	Bmp4ri	1518	1752	521
XX	Rep3	Bmp4ri+Fgfri	1668	745	516
XX	Rep3	Bmp4ri+Gsk3i	1733	3160	520
XX	Rep3	Bmp4ri+Igfri	1625	1994	429
XX	Rep3	Bmp4ri+Meki	1347	2164	448
XX	Rep3	Bmp4ri+Pi3ki	681	2384	284
XX	Rep3	Fgf4	1756	1531	567
XX	Rep3	Fgf4+Bmp4ri	1802	2147	555
XX	Rep3	Fgf4+Fgfri	1357	302	462
XX	Rep3	Fgf4+Gsk3i	639	1543	486
XX	Rep3	Fgf4+Igfri	831	915	327
XX	Rep3	Fgf4+Jaki	1437	1871	458
XX	Rep3	Fgf4+Meki	1447	2061	504
XX	Rep3	Fgf4+Pi3ki	456	1873	241
XX	Rep3	Fgfri	1347	543	567
XX	Rep3	Fgfri+Igfri	790	457	280
XX	Rep3	Fgfri+Pi3ki	607	662	267
XX	Rep3	Gsk3i	773	1686	559
XX	Rep3	Gsk3i+Fgfri	1052	687	480
XX	Rep3	Gsk3i+Igfri	670	2293	331
XX	Rep3	Gsk3i+Meki	1254	3333	561
XX	Rep3	Gsk3i+Pi3ki	512	2903	296
XX	Rep3	Igfri	1181	1197	442
XX	Rep3	Jaki	1030	1869	512
XX	Rep3	Jaki+Bmp4ri	1338	4075	663
XX	Rep3	Jaki+Fgfri	945	583	470
XX	Rep3	Jaki+Gsk3i	876	2751	406
XX	Rep3	Jaki+Igfri	934	1932	273
XX	Rep3	Jaki+Meki	1302	2247	361
XX	Rep3	Jaki+Pi3ki	423	2399	256
XX	Rep3	Meki	1833	2521	541
XX	Rep3	Meki+Igfri	938	1925	305
XX	Rep3	Meki+Pi3ki	501	2585	207
XX	Rep3	NoLif	1380	1417	499
XX	Rep3	NoLif+Activin	1373	2813	432
XX	Rep3	NoLif+Bmp4ri	1644	1803	604
XX	Rep3	NoLif+Fgf4	1844	2105	435
XX	Rep3	NoLif+Fgfri	1752	458	470
XX	Rep3	NoLif+Gsk3i	1201	1948	540
XX	Rep3	NoLif+Igfri	1050	1071	356
XX	Rep3	NoLif+Jaki	1245	1690	479
XX	Rep3	NoLif+Meki	1846	2221	492
XX	Rep3	NoLif+Pi3ki	618	1749	303
XX	Rep3	Pi3ki	637	1755	310
XX	Rep3	DMSO	1726	1697	544
XX	Rep3	DMSO	1950	1678	493
XO	Rep1	Activin	276	198	224	158
XO	Rep1	Activin+Bmp4ri	262	196	213	154
XO	Rep1	Activin+Fgf4	202	496	197	99
XO	Rep1	Activin+Fgfri	227	102	191	104
XO	Rep1	Activin+Gsk3i	150	202	179	80
XO	Rep1	Activin+Igfri	222	284	151	81
XO	Rep1	Activin+Jaki	142	249	156	126
XO	Rep1	Activin+Meki	289	2421	221	155
XO	Rep1	Activin+Pi3ki	86	216	112	41
XO	Rep1	Bmp4ri	262	220	234	133
XO	Rep1	Bmp4ri+Fgfri	226	99	192	113
XO	Rep1	Bmp4ri+Gsk3i	161	289	177	93
XO	Rep1	Bmp4ri+Igfri	151	235	141	48
XO	Rep1	Bmp4ri+Meki	279	1838	201	226
XO	Rep1	Bmp4ri+Pi3ki	74	221	105	36
XO	Rep1	Fgf4	220	294	210	106
XO	Rep1	Fgf4+Bmp4ri	217	230	218	94
XO	Rep1	Fgf4+Fgfri	217	111	192	109
XO	Rep1	Fgf4+Gsk3i	173	312	195	66
XO	Rep1	Fgf4+Igfri	188	404	154	69
XO	Rep1	Fgf4+Jaki	115	257	159	67
XO	Rep1	Fgf4+Meki	247	4938	203	126
XO	Rep1	Fgf4+Pi3ki	79	317	128	39
XO	Rep1	Fgfri	238	131	242	268
XO	Rep1	Fgfri+Igfri	215	152	140	111
XO	Rep1	Fgfri+Pi3ki	86	146	104	40
XO	Rep1	Gsk3i	163	226	200	86
XO	Rep1	Gsk3i+Fgfri	140	111	162	89
XO	Rep1	Gsk3i+Igfri	116	237	133	44
XO	Rep1	Gsk3i+Meki	177	2652	169	121
XO	Rep1	Gsk3i+Pi3ki	70	230	106	38
XO	Rep1	Igfri	206	238	149	65
XO	Rep1	Jaki	146	266	173	83
XO	Rep1	Jaki+Bmp4ri	122	264	154	58
XO	Rep1	Jaki+Fgfri	115	103	130	91
XO	Rep1	Jaki+Gsk3i	106	356	174	62
XO	Rep1	Jaki+Igfri	109	224	120	49
XO	Rep1	Jaki+Meki	173	1694	153	137
XO	Rep1	Jaki+Pi3ki	49	225	83	41
XO	Rep1	Meki	242	2300	223	144
XO	Rep1	Meki+Igfri	241	2327	161	204
XO	Rep1	Meki+Pi3ki	77	3964	87	42
XO	Rep1	NoLif	224	179	207	163
XO	Rep1	NoLif+Activin	234	242	214	150
XO	Rep1	NoLif+Bmp4ri	252	199	222	135
XO	Rep1	NoLif+Fgf4	236	487	208	95
XO	Rep1	NoLif+Fgfri	212	109	179	109
XO	Rep1	NoLif+Gsk3i	164	183	181	79
XO	Rep1	NoLif+Igfri	200	233	145	78
XO	Rep1	NoLif+Jaki	156	220	167	114
XO	Rep1	NoLif+Meki	294	2168	204	173
XO	Rep1	NoLif+Pi3ki	97	250	110	39
XO	Rep1	Pi3ki	84	232	111	41
XO	Rep1	DMSO	235	229	220	127
XO	Rep1	DMSO	221	204	177	131
XO	Rep1	DMSO	279	269	213	228
XO	Rep1	DMSO	283	166	210	172
XO	Rep1	DMSO	272	199	219	237
XO	Rep1	DMSO	280	350	194	148
XO	Rep1	DMSO	317	311	233	182
XO	Rep1	DMSO	186	220	204	56
XO	Rep1	DMSO	225	264	208	96
XO	Rep2	Activin	134	132	131
XO	Rep2	Activin+Bmp4ri	125	116	134
XO	Rep2	Activin+Fgf4	189	448	149
XO	Rep2	Activin+Fgfri	115	74	103
XO	Rep2	Activin+Gsk3i	89	127	107
XO	Rep2	Activin+Igfri	120	181	97
XO	Rep2	Activin+Jaki	69	120	100
XO	Rep2	Activin+Meki	175	3047	163
XO	Rep2	Activin+Pi3ki	62	272	83
XO	Rep2	Bmp4ri	106	130	135
XO	Rep2	Bmp4ri+Fgfri	113	65	121
XO	Rep2	Bmp4ri+Gsk3i	56	217	195
XO	Rep2	Bmp4ri+Igfri	109	150	123
XO	Rep2	Bmp4ri+Meki	167	1891	131
XO	Rep2	Bmp4ri+Pi3ki	65	151	89
XO	Rep2	Fgf4	107	242	125
XO	Rep2	Fgf4+Bmp4ri	102	160	129
XO	Rep2	Fgf4+Fgfri	115	86	123
XO	Rep2	Fgf4+Gsk3i	58	297	219
XO	Rep2	Fgf4+Igfri	101	190	98
XO	Rep2	Fgf4+Jaki	66	195	99
XO	Rep2	Fgf4+Meki	137	4923	222
XO	Rep2	Fgf4+Pi3ki	67	252	95
XO	Rep2	Fgfri	90	69	116
XO	Rep2	Fgfri+Igfri	129	107	91
XO	Rep2	Fgfri+Pi3ki	52	95	69
XO	Rep2	Gsk3i	89	139	127
XO	Rep2	Gsk3i+Fgfri	90	85	102
XO	Rep2	Gsk3i+Igfri	94	154	118
XO	Rep2	Gsk3i+Meki	126	2691	111
XO	Rep2	Gsk3i+Pi3ki	64	178	94
XO	Rep2	Igfri	98	141	92
XO	Rep2	Jaki	59	132	96
XO	Rep2	Jaki+Bmp4ri	96	133	121
XO	Rep2	Jaki+Fgfri	65	72	89
XO	Rep2	Jaki+Gsk3i	97	156	126
XO	Rep2	Jaki+Igfri	81	158	97
XO	Rep2	Jaki+Meki	88	1490	87
XO	Rep2	Jaki+Pi3ki	58	155	138
XO	Rep2	Meki	130	1547	130
XO	Rep2	Meki+Igfri	144	2041	89
XO	Rep2	Meki+Pi3ki	54	2547	64
XO	Rep2	NoLif	149	117	145
XO	Rep2	NoLif+Activin	174	240	118
XO	Rep2	NoLif+Bmp4ri	128	111	138
XO	Rep2	NoLif+Fgf4	159	230	141
XO	Rep2	NoLif+Fgfri	106	63	114
XO	Rep2	NoLif+Gsk3i	79	116	106
XO	Rep2	NoLif+Igfri	94	131	87
XO	Rep2	NoLif+Jaki	76	153	181
XO	Rep2	NoLif+Meki	153	2024	151
XO	Rep2	NoLif+Pi3ki	50	143	114
XO	Rep2	Pi3ki	51	193	74
XO	Rep2	DMSO	115	143	143
XO	Rep2	DMSO	121	120	112
XO	Rep2	DMSO	153	155	149
XO	Rep2	DMSO	118	159	128
XO	Rep2	DMSO	127	183	119
XO	Rep2	DMSO	171	169	143
XO	Rep2	DMSO	188	215	149
XO	Rep2	DMSO	135	131	156
XO	Rep2	DMSO	166	137	165
XO	Rep3	Activin	1054	99	375	46
XO	Rep3	Activin+Bmp4ri	888	92	387	46
XO	Rep3	Activin+Fgf4	1086	123	320	56
XO	Rep3	Activin+Fgfri	599	78	256	50
XO	Rep3	Activin+Gsk3i	675	110	402	43
XO	Rep3	Activin+Igfri	487	90	188	50
XO	Rep3	Activin+Jaki	525	97	300	41
XO	Rep3	Activin+Meki	789	257	281	57
XO	Rep3	Activin+Pi3ki	117	59	62	32
XO	Rep3	Bmp4ri	1364	100	360	45
XO	Rep3	Bmp4ri+Fgfri	839	76	319	50
XO	Rep3	Bmp4ri+Gsk3i	860	104	280	54
XO	Rep3	Bmp4ri+Igfri	1072	103	276	43
XO	Rep3	Bmp4ri+Meki	1083	380	354	55
XO	Rep3	Bmp4ri+Pi3ki	298	89	158	44
XO	Rep3	Fgf4	1092	119	344	44
XO	Rep3	Fgf4+Bmp4ri	946	107	343	45
XO	Rep3	Fgf4+Fgfri	1003	83	304	42
XO	Rep3	Fgf4+Gsk3i	597	122	315	46
XO	Rep3	Fgf4+Igfri	1076	125	251	42
XO	Rep3	Fgf4+Jaki	512	123	250	46
XO	Rep3	Fgf4+Meki	1158	789	362	50
XO	Rep3	Fgf4+Pi3ki	374	157	203	49
XO	Rep3	Fgfri	793	75	273	50
XO	Rep3	Fgfri+Igfri	677	82	226	47
XO	Rep3	Fgfri+Pi3ki	327	95	195	46
XO	Rep3	Gsk3i	642	93	303	39
XO	Rep3	Gsk3i+Fgfri	509	80	269	50
XO	Rep3	Gsk3i+Igfri	700	113	239	43
XO	Rep3	Gsk3i+Meki	761	366	302	56
XO	Rep3	Gsk3i+Pi3ki	274	114	180	48
XO	Rep3	Igfri	870	91	232	47
XO	Rep3	Jaki	579	106	250	43
XO	Rep3	Jaki+Bmp4ri	418	94	201	50
XO	Rep3	Jaki+Fgfri	439	78	228	45
XO	Rep3	Jaki+Gsk3i	393	97	196	47
XO	Rep3	Jaki+Igfri	641	132	211	43
XO	Rep3	Jaki+Meki	657	299	281	53
XO	Rep3	Jaki+Pi3ki	251	93	169	46
XO	Rep3	Meki	839	229	284	49
XO	Rep3	Meki+Igfri	511	223	209	51
XO	Rep3	Meki+Pi3ki	264	234	157	46
XO	Rep3	NoLif	1065	92	333	46
XO	Rep3	NoLif+Activin	1523	84	357	53
XO	Rep3	NoLif+Bmp4ri	845	90	360	51
XO	Rep3	NoLif+Fgf4	892	113	296	59
XO	Rep3	NoLif+Fgfri	622	88	253	53
XO	Rep3	NoLif+Gsk3i	605	97	303	51
XO	Rep3	NoLif+Igfri	686	88	226	52
XO	Rep3	NoLif+Jaki	485	90	254	44
XO	Rep3	NoLif+Meki	629	177	243	53
XO	Rep3	NoLif+Pi3ki	227	78	170	46
XO	Rep3	Pi3ki	233	82	174	45
XO	Rep3	DMSO	1435	102	362	46
XO	Rep3	DMSO	1449	120	332	45

## Sheet: MFI_MeanNormalized
Cell line	Replicate	Treatment	pGsk3	pMek	pmTor	pAkt
XX	Rep1	Activin	1.47918	1.03166	1.24144	2.54304
XX	Rep1	Activin+Bmp4ri	1.49585	1.08288	1.20284	2.34189
XX	Rep1	Activin+Fgf4	1.48751	1.16714	1.20284	1.71691
XX	Rep1	Activin+Fgfri	1.09168	0.747675	1.00987	1.07037
XX	Rep1	Activin+Gsk3i	1.12084	1.04714	1.06776	1.24278
XX	Rep1	Activin+Igfri	1.06668	1.04198	0.894092	0.81176
XX	Rep1	Activin+Jaki	1.21251	1.04947	1.10636	1.64507
XX	Rep1	Activin+Meki	1.28751	1.34378	1.04204	1.46548
XX	Rep1	Activin+Pi3ki	0.645839	1.30902	0.701122	0.323267
XX	Rep1	Bmp4ri	1.21668	0.934379	1.20284	1.10629
XX	Rep1	Bmp4ri+Fgfri	1.04584	0.683312	1.17711	1.02009
XX	Rep1	Bmp4ri+Gsk3i	0.933341	0.783419	1.0742	0.926699
XX	Rep1	Bmp4ri+Igfri	0.954175	0.759836	1.00987	0.50286
XX	Rep1	Bmp4ri+Meki	1.50835	1.50174	1.15782	1.52295
XX	Rep1	Bmp4ri+Pi3ki	0.512504	0.883036	0.675393	0.301716
XX	Rep1	Fgf4	1.16251	0.890774	1.14495	0.81176
XX	Rep1	Fgf4+Bmp4ri	1.06251	1.08743	1.19641	0.919516
XX	Rep1	Fgf4+Fgfri	1.15418	0.554093	1.11279	0.876413
XX	Rep1	Fgf4+Gsk3i	0.854174	1.06949	1.17711	0.574697
XX	Rep1	Fgf4+Igfri	1.07918	0.974791	0.881227	0.596249
XX	Rep1	Fgf4+Jaki	0.837507	1.06851	1.02917	0.632167
XX	Rep1	Fgf4+Meki	1.40001	1.20608	1.16425	1.53013
XX	Rep1	Fgf4+Pi3ki	0.537505	1.10155	0.636799	0.265798
XX	Rep1	Fgfri	0.987508	0.639829	1.00987	0.86923
XX	Rep1	Fgfri+Igfri	1.04584	0.627055	0.900524	0.905148
XX	Rep1	Fgfri+Pi3ki	0.487504	0.722372	0.623935	0.330451
XX	Rep1	Gsk3i	0.937508	0.934134	1.11279	0.747107
XX	Rep1	Gsk3i+Fgfri	0.775007	0.594382	1.08706	0.567514
XX	Rep1	Gsk3i+Igfri	0.666672	0.730725	0.887659	0.359186
XX	Rep1	Gsk3i+Meki	1.04168	1.63734	1.09993	0.897965
XX	Rep1	Gsk3i+Pi3ki	0.400003	1.04972	0.733284	0.301716
XX	Rep1	Igfri	0.966675	0.865594	0.919821	0.517228
XX	Rep1	Jaki	1.00418	0.811179	1.09993	0.81176
XX	Rep1	Jaki+Bmp4ri	0.929175	0.914235	1.14495	0.81176
XX	Rep1	Jaki+Fgfri	0.662506	0.530509	0.881227	0.711188
XX	Rep1	Jaki+Gsk3i	0.583338	0.947768	0.997009	0.50286
XX	Rep1	Jaki+Igfri	0.725006	0.823094	0.842633	0.481309
XX	Rep1	Jaki+Meki	0.983342	1.2121	1.04847	1.04882
XX	Rep1	Jaki+Pi3ki	0.325003	0.839799	0.604638	0.280165
XX	Rep1	Meki	1.07918	1.48466	1.0742	1.08474
XX	Rep1	Meki+Igfri	1.18334	1.31258	0.874795	1.51576
XX	Rep1	Meki+Pi3ki	0.545838	1.55406	0.553179	0.359186
XX	Rep1	NoLif	1.31251	0.917674	1.20284	1.8103
XX	Rep1	NoLif+Activin	1.37085	0.8624	1.08063	2.39218
XX	Rep1	NoLif+Bmp4ri	1.21251	1.02638	1.13209	1.64507
XX	Rep1	NoLif+Fgf4	1.39168	0.965701	1.15138	2.18385
XX	Rep1	NoLif+Fgfri	1.14168	0.741534	1.04847	0.984169
XX	Rep1	NoLif+Gsk3i	0.962508	1.06777	1.09349	1.10629
XX	Rep1	NoLif+Igfri	1.05001	1.08816	0.887659	0.732739
XX	Rep1	NoLif+Jaki	0.916675	1.10204	1.02917	1.09192
XX	Rep1	NoLif+Meki	1.49168	1.59472	1.17711	1.8103
XX	Rep1	NoLif+Pi3ki	0.800007	1.14012	0.765445	0.3089
XX	Rep1	Pi3ki	0.570838	1.08988	0.675393	0.272981
XX	Rep1	DMSO	1.24168	0.75787	1.17068	1.36491
XX	Rep1	DMSO	0.925008	0.79214	0.97128	0.86923
XX	Rep1	DMSO	1.26668	0.886229	1.14495	1.40801
XX	Rep1	DMSO	1.24584	0.85331	1.02917	1.21405
XX	Rep1	DMSO	1.55001	0.960665	1.18355	2.31316
XX	Rep1	DMSO	1.40001	0.911041	1.16425	3.41227
XX	Rep1	DMSO	1.55835	0.964596	1.28646	3.6637
XX	Rep1	DMSO	1.23334	0.732567	1.22214	0.847679
XX	Rep1	DMSO	1.31251	0.821006	1.19641	1.19968
XX	Rep2	Activin	1.55595	1.08713	1.2654	1.34315
XX	Rep2	Activin+Bmp4ri	1.2493	0.933865	1.17813	0.760273
XX	Rep2	Activin+Fgf4	1.30609	1.54379	1.06177	2.40753
XX	Rep2	Activin+Fgfri	1.41398	0.257649	1.3163	0.810957
XX	Rep2	Activin+Gsk3i	1.03919	0.961459	1.19267	0.616666
XX	Rep2	Activin+Igfri	1.1698	0.915868	0.981774	0.80251
XX	Rep2	Activin+Jaki	1.16412	0.986054	1.14904	0.76872
XX	Rep2	Activin+Meki	1.35151	1.31434	1.17086	1.4952
XX	Rep2	Activin+Pi3ki	0.647364	0.973157	0.734512	0.363241
XX	Rep2	Bmp4ri	1.03919	0.929516	1.09086	0.794062
XX	Rep2	Bmp4ri+Fgfri	1.07326	0.470607	1.1854	0.954564
XX	Rep2	Bmp4ri+Gsk3i	1.02783	1.22511	1.0545	1.38539
XX	Rep2	Bmp4ri+Igfri	0.868831	0.890073	0.858143	0.616666
XX	Rep2	Bmp4ri+Meki	1.43102	1.39967	1.17086	1.79931
XX	Rep2	Bmp4ri+Pi3ki	0.533791	1.21956	0.661788	0.312556
XX	Rep2	Fgf4	1.23226	1.20471	1.27994	1.3347
XX	Rep2	Fgf4+Bmp4ri	1.12437	1.11188	1.22176	1.03904
XX	Rep2	Fgf4+Fgfri	0.959689	0.384374	0.952685	0.979907
XX	Rep2	Fgf4+Gsk3i	0.823402	1.04769	1.1054	0.557533
XX	Rep2	Fgf4+Igfri	1.06758	1.07184	0.87996	0.8363
XX	Rep2	Fgf4+Jaki	0.82908	1.12238	1.04723	0.827852
XX	Rep2	Fgf4+Meki	1.36855	1.29784	1.16358	1.63881
XX	Rep2	Fgf4+Pi3ki	0.6644	1.18416	0.683606	0.371689
XX	Rep2	Fgfri	1.10733	0.314937	1.25085	0.726483
XX	Rep2	Fgfri+Igfri	1.07894	0.397421	0.850871	1.03059
XX	Rep2	Fgfri+Pi3ki	0.53947	0.65747	0.683606	0.287214
XX	Rep2	Gsk3i	0.715508	0.990403	1.04723	0.439269
XX	Rep2	Gsk3i+Fgfri	0.840437	0.356329	1.07632	0.574428
XX	Rep2	Gsk3i+Igfri	0.658721	1.07514	0.72724	0.422374
XX	Rep2	Gsk3i+Meki	1.05623	1.29589	1.19995	0.954564
XX	Rep2	Gsk3i+Pi3ki	0.442933	1.08159	0.669061	0.287214
XX	Rep2	Igfri	0.863152	0.620277	0.792692	0.481506
XX	Rep2	Jaki	0.908581	1.04724	1.09813	0.557533
XX	Rep2	Jaki+Bmp4ri	1.04487	1.02775	0.959957	1.0137
XX	Rep2	Jaki+Fgfri	0.863152	0.315837	1.00359	0.87009
XX	Rep2	Jaki+Gsk3i	0.772294	1.32034	1.09086	0.70114
XX	Rep2	Jaki+Igfri	0.647364	1.05894	0.705423	0.532191
XX	Rep2	Jaki+Meki	1.41398	1.42097	1.33085	2.51735
XX	Rep2	Jaki+Pi3ki	0.37479	1.09538	0.559975	0.304109
XX	Rep2	Meki	1.28905	1.43057	1.19267	0.895432
XX	Rep2	Meki+Igfri	1.24362	1.2779	0.945412	1.66415
XX	Rep2	Meki+Pi3ki	0.590578	1.52775	0.581792	0.363241
XX	Rep2	NoLif	1.2493	1.01185	1.14177	1.14886
XX	Rep2	NoLif+Activin	1.45941	1.17892	1.02541	4.69679
XX	Rep2	NoLif+Bmp4ri	1.12437	1.11653	1.15631	0.937669
XX	Rep2	NoLif+Fgf4	1.35151	1.19541	0.981774	3.35365
XX	Rep2	NoLif+Fgfri	0.976725	0.15147	1.00359	0.557533
XX	Rep2	NoLif+Gsk3i	0.777973	1.0084	1.03995	0.540638
XX	Rep2	NoLif+Igfri	1.01648	0.880175	0.916323	0.810957
XX	Rep2	NoLif+Jaki	0.851795	1.16092	0.996319	0.760273
XX	Rep2	NoLif+Meki	1.51052	1.21056	1.16358	0.861642
XX	Rep2	NoLif+Pi3ki	0.550827	1.12358	0.712695	0.295662
XX	Rep2	Pi3ki	0.471326	1.07739	0.632699	0.295662
XX	Rep2	DMSO	1.16412	1.03794	1.14177	0.684245
XX	Rep2	DMSO	1.16412	0.946462	1.09086	2.3484
XX	Rep2	DMSO	1.31744	0.950211	1.15631	2.44132
XX	Rep2	DMSO	1.15276	1.07454	0.967229	1.54589
XX	Rep2	DMSO	1.19819	1.04679	1.01814	1.94292
XX	Rep2	DMSO	1.45373	1.08878	0.996319	5.22899
XX	Rep2	DMSO	1.54459	1.20816	1.03268	3.40433
XX	Rep2	DMSO	1.1698	0.85513	1.00359	1.14886
XX	Rep2	DMSO	1.2493	1.15162	1.1054	1.96826
XX	Rep3	Activin	1.32202	1.1044	1.35746
XX	Rep3	Activin+Bmp4ri	1.72499	1.16345	1.44145
XX	Rep3	Activin+Fgf4	2.25866	2.01416	0.991992
XX	Rep3	Activin+Fgfri	0.96261	0.27282	1.09868
XX	Rep3	Activin+Gsk3i	0.564664	0.843062	1.1123
XX	Rep3	Activin+Igfri	0.87967	0.8201	0.953402
XX	Rep3	Activin+Jaki	0.705411	0.857277	1.02377
XX	Rep3	Activin+Meki	0.761543	1.25147	1.06236
XX	Rep3	Activin+Pi3ki	0.392081	0.946395	0.617441
XX	Rep3	Bmp4ri	1.27175	0.957876	1.18267
XX	Rep3	Bmp4ri+Fgfri	1.39742	0.407316	1.17132
XX	Rep3	Bmp4ri+Gsk3i	1.45187	1.72768	1.1804
XX	Rep3	Bmp4ri+Igfri	1.36139	1.09019	0.973832
XX	Rep3	Bmp4ri+Meki	1.12849	1.18313	1.01696
XX	Rep3	Bmp4ri+Pi3ki	0.570529	1.30341	0.644681
XX	Rep3	Fgf4	1.47114	0.837048	1.28709
XX	Rep3	Fgf4+Bmp4ri	1.50968	1.17384	1.25985
XX	Rep3	Fgf4+Fgfri	1.13687	0.165113	1.04874
XX	Rep3	Fgf4+Gsk3i	0.535342	0.843609	1.10322
XX	Rep3	Fgf4+Igfri	0.696196	0.500261	0.742291
XX	Rep3	Fgf4+Jaki	1.20389	1.02294	1.03966
XX	Rep3	Fgf4+Meki	1.21227	1.12682	1.14408
XX	Rep3	Fgf4+Pi3ki	0.382028	1.02403	0.547071
XX	Rep3	Fgfri	1.12849	0.296876	1.28709
XX	Rep3	Fgfri+Igfri	0.661847	0.249857	0.635601
XX	Rep3	Fgfri+Pi3ki	0.508533	0.361937	0.606091
XX	Rep3	Gsk3i	0.647605	0.921792	1.26893
XX	Rep3	Gsk3i+Fgfri	0.881345	0.375606	1.0896
XX	Rep3	Gsk3i+Igfri	0.561313	1.25366	0.751371
XX	Rep3	Gsk3i+Meki	1.05058	1.82226	1.27347
XX	Rep3	Gsk3i+Pi3ki	0.428944	1.58717	0.671921
XX	Rep3	Igfri	0.989419	0.654439	1.00334
XX	Rep3	Jaki	0.862914	1.02184	1.16224
XX	Rep3	Jaki+Bmp4ri	1.12095	2.22794	1.50501
XX	Rep3	Jaki+Fgfri	0.791703	0.318745	1.0669
XX	Rep3	Jaki+Gsk3i	0.733896	1.50406	0.921622
XX	Rep3	Jaki+Igfri	0.782487	1.05629	0.619711
XX	Rep3	Jaki+Meki	1.09079	1.22851	0.819472
XX	Rep3	Jaki+Pi3ki	0.354381	1.31161	0.581121
XX	Rep3	Meki	1.53565	1.37831	1.22807
XX	Rep3	Meki+Igfri	0.785838	1.05246	0.692351
XX	Rep3	Meki+Pi3ki	0.419728	1.4133	0.469891
XX	Rep3	NoLif	1.15614	0.774721	1.13273
XX	Rep3	NoLif+Activin	1.15027	1.53796	0.980642
XX	Rep3	NoLif+Bmp4ri	1.37731	0.98576	1.37108
XX	Rep3	NoLif+Fgf4	1.54487	1.15087	0.987452
XX	Rep3	NoLif+Fgfri	1.46779	0.250404	1.0669
XX	Rep3	NoLif+Gsk3i	1.00617	1.06504	1.2258
XX	Rep3	NoLif+Igfri	0.87967	0.585551	0.808122
XX	Rep3	NoLif+Jaki	1.04304	0.923979	1.08733
XX	Rep3	NoLif+Meki	1.54654	1.21429	1.11684
XX	Rep3	NoLif+Pi3ki	0.517749	0.956236	0.687811
XX	Rep3	Pi3ki	0.533666	0.959516	0.703701
XX	Rep3	DMSO	1.44601	0.927806	1.23488
XX	Rep3	DMSO	1.63367	0.917418	1.11911
XO	Rep1	Activin	1.54217	0.307925	1.3187	1.57272
XO	Rep1	Activin+Bmp4ri	1.46394	0.304814	1.25394	1.5329
XO	Rep1	Activin+Fgf4	1.12869	0.771367	1.15975	0.985438
XO	Rep1	Activin+Fgfri	1.26838	0.158628	1.12443	1.03521
XO	Rep1	Activin+Gsk3i	0.838133	0.314145	1.05378	0.796313
XO	Rep1	Activin+Igfri	1.24044	0.44167	0.888945	0.806267
XO	Rep1	Activin+Jaki	0.793433	0.387239	0.918381	1.25419
XO	Rep1	Activin+Meki	1.6148	3.76508	1.30104	1.54286
XO	Rep1	Activin+Pi3ki	0.48053	0.335918	0.65935	0.408111
XO	Rep1	Bmp4ri	1.46394	0.342139	1.37757	1.32387
XO	Rep1	Bmp4ri+Fgfri	1.26279	0.153962	1.13031	1.12479
XO	Rep1	Bmp4ri+Gsk3i	0.899596	0.449446	1.04201	0.925714
XO	Rep1	Bmp4ri+Igfri	0.843721	0.365466	0.830075	0.477788
XO	Rep1	Bmp4ri+Meki	1.55893	2.85841	1.1833	2.24959
XO	Rep1	Bmp4ri+Pi3ki	0.413479	0.343694	0.618141	0.358341
XO	Rep1	Fgf4	1.22926	0.457221	1.23628	1.05512
XO	Rep1	Fgf4+Bmp4ri	1.2125	0.35769	1.28338	0.935668
XO	Rep1	Fgf4+Fgfri	1.2125	0.172624	1.13031	1.08498
XO	Rep1	Fgf4+Gsk3i	0.966647	0.485215	1.14798	0.656959
XO	Rep1	Fgf4+Igfri	1.05046	0.628291	0.906607	0.68682
XO	Rep1	Fgf4+Jaki	0.642569	0.39968	0.936042	0.666912
XO	Rep1	Fgf4+Meki	1.38013	7.67945	1.19507	1.25419
XO	Rep1	Fgf4+Pi3ki	0.441417	0.492991	0.753543	0.388203
XO	Rep1	Fgfri	1.32984	0.203728	1.42467	2.66765
XO	Rep1	Fgfri+Igfri	1.20132	0.236387	0.824188	1.10488
XO	Rep1	Fgfri+Pi3ki	0.48053	0.227056	0.612254	0.398157
XO	Rep1	Gsk3i	0.910772	0.35147	1.17741	0.856037
XO	Rep1	Gsk3i+Fgfri	0.782258	0.172624	0.953703	0.885899
XO	Rep1	Gsk3i+Igfri	0.648156	0.368577	0.782978	0.437972
XO	Rep1	Gsk3i+Meki	0.988997	4.12432	0.994912	1.20442
XO	Rep1	Gsk3i+Pi3ki	0.391129	0.35769	0.624028	0.378249
XO	Rep1	Igfri	1.15104	0.370132	0.877171	0.647005
XO	Rep1	Jaki	0.815783	0.413677	1.01846	0.826175
XO	Rep1	Jaki+Bmp4ri	0.681682	0.410566	0.906607	0.577327
XO	Rep1	Jaki+Fgfri	0.642569	0.160183	0.765317	0.905806
XO	Rep1	Jaki+Gsk3i	0.592281	0.553642	1.02435	0.617143
XO	Rep1	Jaki+Igfri	0.609044	0.348359	0.706447	0.487742
XO	Rep1	Jaki+Meki	0.966647	2.63447	0.90072	1.36369
XO	Rep1	Jaki+Pi3ki	0.27379	0.349914	0.488626	0.408111
XO	Rep1	Meki	1.35219	3.5769	1.31281	1.43336
XO	Rep1	Meki+Igfri	1.3466	3.61889	0.947816	2.0306
XO	Rep1	Meki+Pi3ki	0.430242	6.16471	0.512174	0.418065
XO	Rep1	NoLif	1.25161	0.278376	1.21862	1.62249
XO	Rep1	NoLif+Activin	1.30749	0.376352	1.25983	1.49309
XO	Rep1	NoLif+Bmp4ri	1.40806	0.30948	1.30693	1.34378
XO	Rep1	NoLif+Fgf4	1.31866	0.75737	1.22451	0.945622
XO	Rep1	NoLif+Fgfri	1.18456	0.169514	1.05378	1.08498
XO	Rep1	NoLif+Gsk3i	0.916359	0.284597	1.06556	0.786359
XO	Rep1	NoLif+Igfri	1.11751	0.362356	0.853623	0.776406
XO	Rep1	NoLif+Jaki	0.871659	0.342139	0.983138	1.13475
XO	Rep1	NoLif+Meki	1.64274	3.37162	1.20096	1.72203
XO	Rep1	NoLif+Pi3ki	0.541993	0.388794	0.647576	0.388203
XO	Rep1	Pi3ki	0.469355	0.360801	0.653463	0.408111
XO	Rep1	DMSO	1.31308	0.356135	1.29515	1.26415
XO	Rep1	DMSO	1.23485	0.317256	1.04201	1.30396
XO	Rep1	DMSO	1.55893	0.418342	1.25394	2.26949
XO	Rep1	DMSO	1.58128	0.258159	1.23628	1.71207
XO	Rep1	DMSO	1.51982	0.30948	1.28927	2.35908
XO	Rep1	DMSO	1.56452	0.544311	1.14209	1.47318
XO	Rep1	DMSO	1.77126	0.483659	1.37168	1.81161
XO	Rep1	DMSO	1.03929	0.342139	1.20096	0.557419
XO	Rep1	DMSO	1.2572	0.410566	1.22451	0.955576
XO	Rep2	Activin	1.31235	0.243827	1.09888
XO	Rep2	Activin+Bmp4ri	1.22421	0.214272	1.12405
XO	Rep2	Activin+Fgf4	1.851	0.827533	1.24987
XO	Rep2	Activin+Fgfri	1.12627	0.136691	0.864007
XO	Rep2	Activin+Gsk3i	0.871635	0.234591	0.897561
XO	Rep2	Activin+Igfri	1.17524	0.334338	0.813677
XO	Rep2	Activin+Jaki	0.675762	0.221661	0.838842
XO	Rep2	Activin+Meki	1.71389	5.62833	1.36731
XO	Rep2	Activin+Pi3ki	0.607206	0.502431	0.696239
XO	Rep2	Bmp4ri	1.03813	0.240132	1.13244
XO	Rep2	Bmp4ri+Fgfri	1.10668	0.120066	1.015
XO	Rep2	Bmp4ri+Gsk3i	0.548444	0.400836	1.63574
XO	Rep2	Bmp4ri+Igfri	1.06751	0.277076	1.03178
XO	Rep2	Bmp4ri+Meki	1.63554	3.493	1.09888
XO	Rep2	Bmp4ri+Pi3ki	0.636587	0.278923	0.74657
XO	Rep2	Fgf4	1.04792	0.447015	1.04855
XO	Rep2	Fgf4+Bmp4ri	0.998952	0.295547	1.08211
XO	Rep2	Fgf4+Fgfri	1.12627	0.158857	1.03178
XO	Rep2	Fgf4+Gsk3i	0.568032	0.54861	1.83706
XO	Rep2	Fgf4+Igfri	0.989158	0.350963	0.822065
XO	Rep2	Fgf4+Jaki	0.646381	0.360198	0.830454
XO	Rep2	Fgf4+Meki	1.34173	9.09362	1.86223
XO	Rep2	Fgf4+Pi3ki	0.656174	0.465487	0.7969
XO	Rep2	Fgfri	0.881428	0.127455	0.973057
XO	Rep2	Fgfri+Igfri	1.26338	0.197647	0.763346
XO	Rep2	Fgfri+Pi3ki	0.50927	0.175481	0.578801
XO	Rep2	Gsk3i	0.871635	0.256757	1.06533
XO	Rep2	Gsk3i+Fgfri	0.881428	0.15701	0.855619
XO	Rep2	Gsk3i+Igfri	0.920603	0.284464	0.989834
XO	Rep2	Gsk3i+Meki	1.234	4.97074	0.931115
XO	Rep2	Gsk3i+Pi3ki	0.626793	0.328796	0.788512
XO	Rep2	Igfri	0.959778	0.260451	0.771735
XO	Rep2	Jaki	0.577825	0.243827	0.805289
XO	Rep2	Jaki+Bmp4ri	0.94019	0.245674	1.015
XO	Rep2	Jaki+Fgfri	0.636587	0.132996	0.74657
XO	Rep2	Jaki+Gsk3i	0.949984	0.288159	1.05694
XO	Rep2	Jaki+Igfri	0.793286	0.291853	0.813677
XO	Rep2	Jaki+Meki	0.861841	2.75229	0.729793
XO	Rep2	Jaki+Pi3ki	0.568032	0.286312	1.1576
XO	Rep2	Meki	1.27317	2.85757	1.09049
XO	Rep2	Meki+Igfri	1.41029	3.77008	0.74657
XO	Rep2	Meki+Pi3ki	0.528857	4.70475	0.536859
XO	Rep2	NoLif	1.45925	0.216119	1.21632
XO	Rep2	NoLif+Activin	1.70409	0.443321	0.989834
XO	Rep2	NoLif+Bmp4ri	1.25359	0.205036	1.1576
XO	Rep2	NoLif+Fgf4	1.55719	0.424849	1.18277
XO	Rep2	NoLif+Fgfri	1.03813	0.116372	0.95628
XO	Rep2	NoLif+Gsk3i	0.773698	0.214272	0.889173
XO	Rep2	NoLif+Igfri	0.920603	0.241979	0.729793
XO	Rep2	NoLif+Jaki	0.744317	0.282617	1.5183
XO	Rep2	NoLif+Meki	1.49843	3.73867	1.26665
XO	Rep2	NoLif+Pi3ki	0.489682	0.264145	0.95628
XO	Rep2	Pi3ki	0.499476	0.356504	0.620743
XO	Rep2	DMSO	1.12627	0.264145	1.19954
XO	Rep2	DMSO	1.18503	0.221661	0.939503
XO	Rep2	DMSO	1.49843	0.286312	1.24987
XO	Rep2	DMSO	1.15565	0.2937	1.07372
XO	Rep2	DMSO	1.24379	0.338032	0.998222
XO	Rep2	DMSO	1.67471	0.312172	1.19954
XO	Rep2	DMSO	1.84121	0.397142	1.24987
XO	Rep2	DMSO	1.32214	0.241979	1.30859
XO	Rep2	DMSO	1.62575	0.253062	1.38409
XO	Rep3	Activin	1.48633	0.725767	1.40518	0.965222
XO	Rep3	Activin+Bmp4ri	1.25224	0.67445	1.45014	0.965222
XO	Rep3	Activin+Fgf4	1.53145	0.901711	1.19908	1.17505
XO	Rep3	Activin+Fgfri	0.844697	0.571816	0.959267	1.04915
XO	Rep3	Activin+Gsk3i	0.951871	0.806408	1.50635	0.902273
XO	Rep3	Activin+Igfri	0.686757	0.659788	0.704462	1.04915
XO	Rep3	Activin+Jaki	0.740344	0.711105	1.12414	0.860307
XO	Rep3	Activin+Meki	1.11263	1.88406	1.05295	1.19604
XO	Rep3	Activin+Pi3ki	0.164991	0.432528	0.232323	0.671459
XO	Rep3	Bmp4ri	1.92348	0.733098	1.34897	0.944239
XO	Rep3	Bmp4ri+Fgfri	1.18314	0.557154	1.19534	1.04915
XO	Rep3	Bmp4ri+Gsk3i	1.21275	0.762422	1.0492	1.13309
XO	Rep3	Bmp4ri+Igfri	1.51171	0.755091	1.03421	0.902273
XO	Rep3	Bmp4ri+Meki	1.52722	2.78577	1.32649	1.15407
XO	Rep3	Bmp4ri+Pi3ki	0.420233	0.652457	0.592048	0.923256
XO	Rep3	Fgf4	1.53992	0.872387	1.28902	0.923256
XO	Rep3	Fgf4+Bmp4ri	1.33403	0.784415	1.28527	0.944239
XO	Rep3	Fgf4+Fgfri	1.41441	0.608471	1.13913	0.88129
XO	Rep3	Fgf4+Gsk3i	0.841877	0.89438	1.18035	0.965222
XO	Rep3	Fgf4+Igfri	1.51735	0.916373	0.940532	0.88129
XO	Rep3	Fgf4+Jaki	0.722012	0.901711	0.936784	0.965222
XO	Rep3	Fgf4+Meki	1.63299	5.78414	1.35646	1.04915
XO	Rep3	Fgf4+Pi3ki	0.527407	1.15096	0.760669	1.02817
XO	Rep3	Fgfri	1.11827	0.549824	1.02297	1.04915
XO	Rep3	Fgfri+Igfri	0.954691	0.60114	0.846853	0.986206
XO	Rep3	Fgfri+Pi3ki	0.461129	0.696443	0.730692	0.965222
XO	Rep3	Gsk3i	0.905335	0.681781	1.13538	0.818341
XO	Rep3	Gsk3i+Fgfri	0.717781	0.586478	1.00798	1.04915
XO	Rep3	Gsk3i+Igfri	0.987126	0.828401	0.895566	0.902273
XO	Rep3	Gsk3i+Meki	1.07315	2.68314	1.13164	1.17505
XO	Rep3	Gsk3i+Pi3ki	0.386389	0.835732	0.674485	1.00719
XO	Rep3	Igfri	1.22686	0.667119	0.869336	0.986206
XO	Rep3	Jaki	0.816494	0.777084	0.936784	0.902273
XO	Rep3	Jaki+Bmp4ri	0.589455	0.689112	0.753175	1.04915
XO	Rep3	Jaki+Fgfri	0.619069	0.571816	0.854347	0.944239
XO	Rep3	Jaki+Gsk3i	0.554201	0.711105	0.734439	0.986206
XO	Rep3	Jaki+Igfri	0.903925	0.967689	0.790646	0.902273
XO	Rep3	Jaki+Meki	0.926488	2.19196	1.05295	1.1121
XO	Rep3	Jaki+Pi3ki	0.353955	0.681781	0.633266	0.965222
XO	Rep3	Meki	1.18314	1.67879	1.06419	1.02817
XO	Rep3	Meki+Igfri	0.720602	1.63481	0.783152	1.07014
XO	Rep3	Meki+Pi3ki	0.372287	1.71545	0.588301	0.965222
XO	Rep3	NoLif	1.50184	0.67445	1.2478	0.965222
XO	Rep3	NoLif+Activin	2.1477	0.615802	1.33773	1.1121
XO	Rep3	NoLif+Bmp4ri	1.1916	0.659788	1.34897	1.07014
XO	Rep3	NoLif+Fgf4	1.25788	0.828401	1.10915	1.238
XO	Rep3	NoLif+Fgfri	0.877132	0.645126	0.948026	1.1121
XO	Rep3	NoLif+Gsk3i	0.853159	0.711105	1.13538	1.07014
XO	Rep3	NoLif+Igfri	0.967383	0.645126	0.846853	1.09112
XO	Rep3	NoLif+Jaki	0.683937	0.659788	0.951773	0.923256
XO	Rep3	NoLif+Meki	0.887003	1.29758	0.910554	1.1121
XO	Rep3	NoLif+Pi3ki	0.320111	0.571816	0.637013	0.965222
XO	Rep3	Pi3ki	0.328572	0.60114	0.652002	0.944239
XO	Rep3	DMSO	2.02361	0.74776	1.35646	0.965222
XO	Rep3	DMSO	2.04335	0.879718	1.24405	0.944239

## Sheet: FoldChange
Cell line	Replicate	Treatment	pGsk3	pMek	pmTor	pAkt
XX	Rep1	Activin	1.13459	1.20907	1.07754	1.40476
XX	Rep1	Activin+Bmp4ri	1.14737	1.2691	1.04404	1.29365
XX	Rep1	Activin+Fgf4	1.14098	1.36785	1.04404	0.948413
XX	Rep1	Activin+Fgfri	0.837358	0.876248	0.876551	0.59127
XX	Rep1	Activin+Gsk3i	0.85973	1.22721	0.926799	0.686508
XX	Rep1	Activin+Igfri	0.818182	1.22116	0.776055	0.448413
XX	Rep1	Activin+Jaki	0.930043	1.22994	0.960298	0.90873
XX	Rep1	Activin+Meki	0.987571	1.57486	0.904467	0.809524
XX	Rep1	Activin+Pi3ki	0.495384	1.53412	0.608561	0.178571
XX	Rep1	Bmp4ri	0.933239	1.09506	1.04404	0.611111
XX	Rep1	Bmp4ri+Fgfri	0.802202	0.800816	1.02171	0.563492
XX	Rep1	Bmp4ri+Gsk3i	0.715909	0.918138	0.932382	0.511905
XX	Rep1	Bmp4ri+Igfri	0.731889	0.890499	0.876551	0.277778
XX	Rep1	Bmp4ri+Meki	1.15696	1.75998	1.00496	0.84127
XX	Rep1	Bmp4ri+Pi3ki	0.393111	1.03488	0.586228	0.166667
XX	Rep1	Fgf4	0.89169	1.04395	0.993797	0.448413
XX	Rep1	Fgf4+Bmp4ri	0.814986	1.27442	1.03846	0.507937
XX	Rep1	Fgf4+Fgfri	0.885298	0.649376	0.965881	0.484127
XX	Rep1	Fgf4+Gsk3i	0.655185	1.25341	1.02171	0.31746
XX	Rep1	Fgf4+Igfri	0.82777	1.14242	0.764888	0.329365
XX	Rep1	Fgf4+Jaki	0.642401	1.25226	0.8933	0.349206
XX	Rep1	Fgf4+Meki	1.07386	1.41348	1.01055	0.845238
XX	Rep1	Fgf4+Pi3ki	0.412287	1.29098	0.55273	0.146825
XX	Rep1	Fgfri	0.757457	0.749856	0.876551	0.480159
XX	Rep1	Fgfri+Igfri	0.802202	0.734885	0.781638	0.5
XX	Rep1	Fgfri+Pi3ki	0.373935	0.846593	0.541563	0.18254
XX	Rep1	Gsk3i	0.719105	1.09477	0.965881	0.412698
XX	Rep1	Gsk3i+Fgfri	0.59446	0.696593	0.943548	0.313492
XX	Rep1	Gsk3i+Igfri	0.511364	0.856382	0.770471	0.198413
XX	Rep1	Gsk3i+Meki	0.799006	1.91891	0.954715	0.496032
XX	Rep1	Gsk3i+Pi3ki	0.306818	1.23023	0.636476	0.166667
XX	Rep1	Igfri	0.741477	1.01444	0.798387	0.285714
XX	Rep1	Jaki	0.770241	0.950672	0.954715	0.448413
XX	Rep1	Jaki+Bmp4ri	0.712713	1.07145	0.993797	0.448413
XX	Rep1	Jaki+Fgfri	0.508168	0.621737	0.764888	0.392857
XX	Rep1	Jaki+Gsk3i	0.447443	1.11075	0.865385	0.277778
XX	Rep1	Jaki+Igfri	0.556108	0.964635	0.73139	0.265873
XX	Rep1	Jaki+Meki	0.754261	1.42054	0.91005	0.579365
XX	Rep1	Jaki+Pi3ki	0.24929	0.984213	0.524814	0.154762
XX	Rep1	Meki	0.82777	1.73997	0.932382	0.599206
XX	Rep1	Meki+Igfri	0.90767	1.53829	0.759305	0.837302
XX	Rep1	Meki+Pi3ki	0.418679	1.82131	0.480149	0.198413
XX	Rep1	NoLif	1.00675	1.07548	1.04404	1
XX	Rep1	NoLif+Activin	1.05149	1.0107	0.937965	1.32143
XX	Rep1	NoLif+Bmp4ri	0.930043	1.20288	0.98263	0.90873
XX	Rep1	NoLif+Fgf4	1.06747	1.13177	0.99938	1.20635
XX	Rep1	NoLif+Fgfri	0.87571	0.86905	0.91005	0.543651
XX	Rep1	NoLif+Gsk3i	0.738281	1.25139	0.949132	0.611111
XX	Rep1	NoLif+Igfri	0.805398	1.27529	0.770471	0.404762
XX	Rep1	NoLif+Jaki	0.703125	1.29155	0.8933	0.603175
XX	Rep1	NoLif+Meki	1.14418	1.86895	1.02171	1
XX	Rep1	NoLif+Pi3ki	0.613636	1.33618	0.664392	0.170635
XX	Rep1	Pi3ki	0.437855	1.2773	0.586228	0.150794
XX	Rep1	DMSO	0.952415	0.888196	1.01613	0.753968
XX	Rep1	DMSO	0.709517	0.928359	0.843052	0.480159
XX	Rep1	DMSO	0.971591	1.03863	0.993797	0.777778
XX	Rep1	DMSO	0.955611	1.00005	0.8933	0.670635
XX	Rep1	DMSO	1.18892	1.12586	1.0273	1.27778
XX	Rep1	DMSO	1.07386	1.06771	1.01055	1.88492
XX	Rep1	DMSO	1.19531	1.13047	1.11663	2.02381
XX	Rep1	DMSO	0.946023	0.858541	1.06079	0.468254
XX	Rep1	DMSO	1.00675	0.962188	1.03846	0.662698
XX	Rep2	Activin	1.22687	1.04536	1.19725	0.583605
XX	Rep2	Activin+Bmp4ri	0.985075	0.897981	1.11468	0.330343
XX	Rep2	Activin+Fgf4	1.02985	1.48447	1.00459	1.04608
XX	Rep2	Activin+Fgfri	1.11493	0.247749	1.24541	0.352365
XX	Rep2	Activin+Gsk3i	0.819403	0.924515	1.12844	0.267945
XX	Rep2	Activin+Igfri	0.922388	0.880676	0.928899	0.348695
XX	Rep2	Activin+Jaki	0.91791	0.948165	1.08716	0.334013
XX	Rep2	Activin+Meki	1.06567	1.26384	1.1078	0.649674
XX	Rep2	Activin+Pi3ki	0.510448	0.935763	0.694954	0.15783
XX	Rep2	Bmp4ri	0.819403	0.893799	1.03211	0.345024
XX	Rep2	Bmp4ri+Fgfri	0.846269	0.452524	1.12156	0.414763
XX	Rep2	Bmp4ri+Gsk3i	0.810448	1.17803	0.997706	0.601958
XX	Rep2	Bmp4ri+Igfri	0.685075	0.855872	0.811927	0.267945
XX	Rep2	Bmp4ri+Meki	1.12836	1.34589	1.1078	0.781811
XX	Rep2	Bmp4ri+Pi3ki	0.420896	1.1727	0.626147	0.135808
XX	Rep2	Fgf4	0.971642	1.15842	1.21101	0.579935
XX	Rep2	Fgf4+Bmp4ri	0.886567	1.06916	1.15596	0.451468
XX	Rep2	Fgf4+Fgfri	0.756716	0.369604	0.901376	0.425775
XX	Rep2	Fgf4+Gsk3i	0.649254	1.00743	1.04587	0.242251
XX	Rep2	Fgf4+Igfri	0.841791	1.03065	0.832569	0.363377
XX	Rep2	Fgf4+Jaki	0.653731	1.07925	0.990826	0.359706
XX	Rep2	Fgf4+Meki	1.0791	1.24797	1.10092	0.712072
XX	Rep2	Fgf4+Pi3ki	0.523881	1.13866	0.646789	0.161501
XX	Rep2	Fgfri	0.873134	0.302836	1.18349	0.315661
XX	Rep2	Fgfri+Igfri	0.850746	0.38215	0.805046	0.447798
XX	Rep2	Fgfri+Pi3ki	0.425373	0.632206	0.646789	0.124796
XX	Rep2	Gsk3i	0.564179	0.952347	0.990826	0.190865
XX	Rep2	Gsk3i+Fgfri	0.662687	0.342637	1.01835	0.249592
XX	Rep2	Gsk3i+Igfri	0.519403	1.03382	0.688073	0.183524
XX	Rep2	Gsk3i+Meki	0.832836	1.2461	1.13532	0.414763
XX	Rep2	Gsk3i+Pi3ki	0.349254	1.04003	0.633028	0.124796
XX	Rep2	Igfri	0.680597	0.596443	0.75	0.209217
XX	Rep2	Jaki	0.716418	1.007	1.03899	0.242251
XX	Rep2	Jaki+Bmp4ri	0.823881	0.988255	0.908257	0.440457
XX	Rep2	Jaki+Fgfri	0.680597	0.303701	0.949541	0.378059
XX	Rep2	Jaki+Gsk3i	0.608955	1.2696	1.03211	0.304649
XX	Rep2	Jaki+Igfri	0.510448	1.01825	0.667431	0.23124
XX	Rep2	Jaki+Meki	1.11493	1.36637	1.25917	1.0938
XX	Rep2	Jaki+Pi3ki	0.295522	1.05329	0.529817	0.132137
XX	Rep2	Meki	1.01642	1.3756	1.12844	0.38907
XX	Rep2	Meki+Igfri	0.980597	1.22879	0.894495	0.723083
XX	Rep2	Meki+Pi3ki	0.465672	1.46904	0.550459	0.15783
XX	Rep2	NoLif	0.985075	0.972969	1.08028	0.499184
XX	Rep2	NoLif+Activin	1.15075	1.13362	0.970183	2.04078
XX	Rep2	NoLif+Bmp4ri	0.886567	1.07363	1.09404	0.407423
XX	Rep2	NoLif+Fgf4	1.06567	1.14948	0.928899	1.45718
XX	Rep2	NoLif+Fgfri	0.770149	0.14565	0.949541	0.242251
XX	Rep2	NoLif+Gsk3i	0.613433	0.969652	0.983945	0.23491
XX	Rep2	NoLif+Igfri	0.801493	0.846355	0.866972	0.352365
XX	Rep2	NoLif+Jaki	0.671642	1.11631	0.942661	0.330343
XX	Rep2	NoLif+Meki	1.19104	1.16404	1.10092	0.374388
XX	Rep2	NoLif+Pi3ki	0.434328	1.0804	0.674312	0.128467
XX	Rep2	Pi3ki	0.371642	1.03599	0.598624	0.128467
XX	Rep2	DMSO	0.91791	0.998061	1.08028	0.297308
XX	Rep2	DMSO	0.91791	0.910095	1.03211	1.02039
XX	Rep2	DMSO	1.03881	0.9137	1.09404	1.06077
XX	Rep2	DMSO	0.908955	1.03325	0.915138	0.671697
XX	Rep2	DMSO	0.944776	1.00657	0.963303	0.844209
XX	Rep2	DMSO	1.14627	1.04695	0.942661	2.27202
XX	Rep2	DMSO	1.21791	1.16174	0.977064	1.4792
XX	Rep2	DMSO	0.922388	0.822272	0.949541	0.499184
XX	Rep2	DMSO	0.985075	1.10737	1.04587	0.85522
XX	Rep3	Activin	0.858542	1.19704	1.15333
XX	Rep3	Activin+Bmp4ri	1.12024	1.26104	1.22469
XX	Rep3	Activin+Fgf4	1.46681	2.18311	0.842816
XX	Rep3	Activin+Fgfri	0.625136	0.295704	0.933462
XX	Rep3	Activin+Gsk3i	0.366703	0.913778	0.945034
XX	Rep3	Activin+Igfri	0.571273	0.888889	0.810029
XX	Rep3	Activin+Jaki	0.458107	0.929185	0.869817
XX	Rep3	Activin+Meki	0.494559	1.35644	0.902604
XX	Rep3	Activin+Pi3ki	0.254625	1.02578	0.52459
XX	Rep3	Bmp4ri	0.825898	1.03822	1.00482
XX	Rep3	Bmp4ri+Fgfri	0.907508	0.441481	0.995178
XX	Rep3	Bmp4ri+Gsk3i	0.942873	1.87259	1.00289
XX	Rep3	Bmp4ri+Igfri	0.884113	1.18163	0.827387
XX	Rep3	Bmp4ri+Meki	0.732862	1.28237	0.864031
XX	Rep3	Bmp4ri+Pi3ki	0.370511	1.41274	0.547734
XX	Rep3	Fgf4	0.955386	0.907259	1.09354
XX	Rep3	Fgf4+Bmp4ri	0.980413	1.2723	1.0704
XX	Rep3	Fgf4+Fgfri	0.738303	0.178963	0.891032
XX	Rep3	Fgf4+Gsk3i	0.347661	0.91437	0.937319
XX	Rep3	Fgf4+Igfri	0.452122	0.542222	0.630665
XX	Rep3	Fgf4+Jaki	0.781828	1.10874	0.883317
XX	Rep3	Fgf4+Meki	0.787269	1.22133	0.972035
XX	Rep3	Fgf4+Pi3ki	0.248096	1.10993	0.464802
XX	Rep3	Fgfri	0.732862	0.321778	1.09354
XX	Rep3	Fgfri+Igfri	0.429815	0.270815	0.540019
XX	Rep3	Fgfri+Pi3ki	0.33025	0.392296	0.514947
XX	Rep3	Gsk3i	0.420566	0.999111	1.07811
XX	Rep3	Gsk3i+Fgfri	0.572361	0.407111	0.925747
XX	Rep3	Gsk3i+Igfri	0.364527	1.35881	0.63838
XX	Rep3	Gsk3i+Meki	0.682263	1.97511	1.08197
XX	Rep3	Gsk3i+Pi3ki	0.278564	1.7203	0.570878
XX	Rep3	Igfri	0.642546	0.709333	0.852459
XX	Rep3	Jaki	0.560392	1.10756	0.987464
XX	Rep3	Jaki+Bmp4ri	0.727965	2.41481	1.27869
XX	Rep3	Jaki+Fgfri	0.514146	0.345481	0.906461
XX	Rep3	Jaki+Gsk3i	0.476605	1.63022	0.783028
XX	Rep3	Jaki+Igfri	0.508161	1.14489	0.526519
XX	Rep3	Jaki+Meki	0.708379	1.33156	0.696239
XX	Rep3	Jaki+Pi3ki	0.230141	1.42163	0.493732
XX	Rep3	Meki	0.99728	1.49393	1.04339
XX	Rep3	Meki+Igfri	0.510337	1.14074	0.588235
XX	Rep3	Meki+Pi3ki	0.272579	1.53185	0.399229
XX	Rep3	NoLif	0.750816	0.839704	0.962392
XX	Rep3	NoLif+Activin	0.747008	1.66696	0.833173
XX	Rep3	NoLif+Bmp4ri	0.89445	1.06844	1.1649
XX	Rep3	NoLif+Fgf4	1.00326	1.24741	0.838959
XX	Rep3	NoLif+Fgfri	0.95321	0.271407	0.906461
XX	Rep3	NoLif+Gsk3i	0.653428	1.15437	1.04147
XX	Rep3	NoLif+Igfri	0.571273	0.634667	0.686596
XX	Rep3	NoLif+Jaki	0.677367	1.00148	0.923819
XX	Rep3	NoLif+Meki	1.00435	1.31615	0.948891
XX	Rep3	NoLif+Pi3ki	0.336235	1.03644	0.584378
XX	Rep3	Pi3ki	0.346572	1.04	0.597878
XX	Rep3	DMSO	0.939064	1.00563	1.04918
XX	Rep3	DMSO	1.06094	0.99437	0.95082
XO	Rep1	Activin	1.08094	0.805606	1.07348	1.03268
XO	Rep1	Activin+Bmp4ri	1.02611	0.797468	1.02077	1.00654
XO	Rep1	Activin+Fgf4	0.791123	2.01808	0.944089	0.647059
XO	Rep1	Activin+Fgfri	0.889034	0.415009	0.915335	0.679739
XO	Rep1	Activin+Gsk3i	0.587467	0.821881	0.857827	0.522876
XO	Rep1	Activin+Igfri	0.869452	1.15552	0.723642	0.529412
XO	Rep1	Activin+Jaki	0.556136	1.01311	0.747604	0.823529
XO	Rep1	Activin+Meki	1.13185	9.85036	1.05911	1.01307
XO	Rep1	Activin+Pi3ki	0.336815	0.878843	0.536741	0.267974
XO	Rep1	Bmp4ri	1.02611	0.895118	1.12141	0.869281
XO	Rep1	Bmp4ri+Fgfri	0.885117	0.402803	0.920128	0.738562
XO	Rep1	Bmp4ri+Gsk3i	0.630548	1.17586	0.848243	0.607843
XO	Rep1	Bmp4ri+Igfri	0.591384	0.956148	0.675719	0.313725
XO	Rep1	Bmp4ri+Meki	1.09269	7.4783	0.963259	1.47712
XO	Rep1	Bmp4ri+Pi3ki	0.289817	0.899186	0.503195	0.235294
XO	Rep1	Fgf4	0.861619	1.1962	1.00639	0.69281
XO	Rep1	Fgf4+Bmp4ri	0.849869	0.935805	1.04473	0.614379
XO	Rep1	Fgf4+Fgfri	0.849869	0.451627	0.920128	0.712418
XO	Rep1	Fgf4+Gsk3i	0.677546	1.26944	0.934505	0.431373
XO	Rep1	Fgf4+Igfri	0.736292	1.64376	0.738019	0.45098
XO	Rep1	Fgf4+Jaki	0.450392	1.04566	0.761981	0.437908
XO	Rep1	Fgf4+Meki	0.967363	20.0913	0.972843	0.823529
XO	Rep1	Fgf4+Pi3ki	0.309399	1.28978	0.613419	0.254902
XO	Rep1	Fgfri	0.932115	0.533002	1.15974	1.75163
XO	Rep1	Fgfri+Igfri	0.842037	0.618445	0.670927	0.72549
XO	Rep1	Fgfri+Pi3ki	0.336815	0.594033	0.498403	0.261438
XO	Rep1	Gsk3i	0.638381	0.91953	0.958466	0.562092
XO	Rep1	Gsk3i+Fgfri	0.548303	0.451627	0.776358	0.581699
XO	Rep1	Gsk3i+Igfri	0.454308	0.964286	0.63738	0.287582
XO	Rep1	Gsk3i+Meki	0.693211	10.7902	0.809904	0.79085
XO	Rep1	Gsk3i+Pi3ki	0.274151	0.935805	0.507987	0.248366
XO	Rep1	Igfri	0.806789	0.968354	0.714058	0.424837
XO	Rep1	Jaki	0.571802	1.08228	0.829073	0.542484
XO	Rep1	Jaki+Bmp4ri	0.477807	1.07414	0.738019	0.379085
XO	Rep1	Jaki+Fgfri	0.450392	0.419078	0.623003	0.594771
XO	Rep1	Jaki+Gsk3i	0.415144	1.44846	0.833866	0.405229
XO	Rep1	Jaki+Igfri	0.426893	0.911392	0.57508	0.320261
XO	Rep1	Jaki+Meki	0.677546	6.89241	0.733227	0.895425
XO	Rep1	Jaki+Pi3ki	0.191906	0.915461	0.397764	0.267974
XO	Rep1	Meki	0.947781	9.35805	1.06869	0.941176
XO	Rep1	Meki+Igfri	0.943864	9.4679	0.771565	1.33333
XO	Rep1	Meki+Pi3ki	0.301567	16.1284	0.416933	0.27451
XO	Rep1	NoLif	0.877285	0.7283	0.992013	1.06536
XO	Rep1	NoLif+Activin	0.916449	0.984629	1.02556	0.980392
XO	Rep1	NoLif+Bmp4ri	0.986945	0.809675	1.0639	0.882353
XO	Rep1	NoLif+Fgf4	0.924282	1.98146	0.996805	0.620915
XO	Rep1	NoLif+Fgfri	0.830287	0.44349	0.857827	0.712418
XO	Rep1	NoLif+Gsk3i	0.642298	0.744575	0.867412	0.51634
XO	Rep1	NoLif+Igfri	0.78329	0.948011	0.694888	0.509804
XO	Rep1	NoLif+Jaki	0.610966	0.895118	0.800319	0.745098
XO	Rep1	NoLif+Meki	1.15144	8.82098	0.977636	1.13072
XO	Rep1	NoLif+Pi3ki	0.379896	1.01718	0.527157	0.254902
XO	Rep1	Pi3ki	0.328982	0.943942	0.531949	0.267974
XO	Rep1	DMSO	0.920366	0.931736	1.05431	0.830065
XO	Rep1	DMSO	0.865535	0.830018	0.848243	0.856209
XO	Rep1	DMSO	1.09269	1.09448	1.02077	1.4902
XO	Rep1	DMSO	1.10836	0.675407	1.00639	1.12418
XO	Rep1	DMSO	1.06527	0.809675	1.04952	1.54902
XO	Rep1	DMSO	1.09661	1.42405	0.929712	0.96732
XO	Rep1	DMSO	1.24151	1.26537	1.11661	1.18954
XO	Rep1	DMSO	0.72846	0.895118	0.977636	0.366013
XO	Rep1	DMSO	0.881201	1.07414	0.996805	0.627451
XO	Rep2	Activin	0.931994	0.84136	0.932753
XO	Rep2	Activin+Bmp4ri	0.869397	0.739377	0.954114
XO	Rep2	Activin+Fgf4	1.31453	2.85552	1.06092
XO	Rep2	Activin+Fgfri	0.799845	0.471671	0.733386
XO	Rep2	Activin+Gsk3i	0.619011	0.80949	0.761867
XO	Rep2	Activin+Igfri	0.834621	1.15368	0.690665
XO	Rep2	Activin+Jaki	0.479907	0.764873	0.712025
XO	Rep2	Activin+Meki	1.21716	19.4214	1.1606
XO	Rep2	Activin+Pi3ki	0.431221	1.73371	0.590981
XO	Rep2	Bmp4ri	0.737249	0.828612	0.961234
XO	Rep2	Bmp4ri+Fgfri	0.785935	0.414306	0.861551
XO	Rep2	Bmp4ri+Gsk3i	0.38949	1.38314	1.38845
XO	Rep2	Bmp4ri+Igfri	0.758114	0.956091	0.875791
XO	Rep2	Bmp4ri+Meki	1.16151	12.0531	0.932753
XO	Rep2	Bmp4ri+Pi3ki	0.452087	0.962465	0.633703
XO	Rep2	Fgf4	0.744204	1.54249	0.890032
XO	Rep2	Fgf4+Bmp4ri	0.709428	1.01983	0.918513
XO	Rep2	Fgf4+Fgfri	0.799845	0.548159	0.875791
XO	Rep2	Fgf4+Gsk3i	0.4034	1.89306	1.55934
XO	Rep2	Fgf4+Igfri	0.702473	1.21105	0.697785
XO	Rep2	Fgf4+Jaki	0.459042	1.24292	0.704905
XO	Rep2	Fgf4+Meki	0.952859	31.3789	1.5807
XO	Rep2	Fgf4+Pi3ki	0.465997	1.60623	0.676424
XO	Rep2	Fgfri	0.625966	0.439802	0.825949
XO	Rep2	Fgfri+Igfri	0.897218	0.682011	0.647943
XO	Rep2	Fgfri+Pi3ki	0.361669	0.605524	0.491297
XO	Rep2	Gsk3i	0.619011	0.885977	0.904272
XO	Rep2	Gsk3i+Fgfri	0.625966	0.541785	0.726266
XO	Rep2	Gsk3i+Igfri	0.653787	0.981586	0.84019
XO	Rep2	Gsk3i+Meki	0.876352	17.1523	0.790348
XO	Rep2	Gsk3i+Pi3ki	0.445131	1.13456	0.669304
XO	Rep2	Igfri	0.681607	0.898725	0.655063
XO	Rep2	Jaki	0.410355	0.84136	0.683544
XO	Rep2	Jaki+Bmp4ri	0.667697	0.847734	0.861551
XO	Rep2	Jaki+Fgfri	0.452087	0.458924	0.633703
XO	Rep2	Jaki+Gsk3i	0.674652	0.994334	0.897152
XO	Rep2	Jaki+Igfri	0.563369	1.00708	0.690665
XO	Rep2	Jaki+Meki	0.612056	9.49717	0.619462
XO	Rep2	Jaki+Pi3ki	0.4034	0.98796	0.982595
XO	Rep2	Meki	0.904173	9.86048	0.925633
XO	Rep2	Meki+Igfri	1.00155	13.0092	0.633703
XO	Rep2	Meki+Pi3ki	0.37558	16.2344	0.455696
XO	Rep2	NoLif	1.03632	0.745751	1.03244
XO	Rep2	NoLif+Activin	1.2102	1.52975	0.84019
XO	Rep2	NoLif+Bmp4ri	0.890263	0.707507	0.982595
XO	Rep2	NoLif+Fgf4	1.10587	1.46601	1.00396
XO	Rep2	NoLif+Fgfri	0.737249	0.401558	0.811709
XO	Rep2	NoLif+Gsk3i	0.549459	0.739377	0.754747
XO	Rep2	NoLif+Igfri	0.653787	0.834986	0.619462
XO	Rep2	NoLif+Jaki	0.528594	0.975212	1.28877
XO	Rep2	NoLif+Meki	1.06414	12.9008	1.07516
XO	Rep2	NoLif+Pi3ki	0.347759	0.911473	0.811709
XO	Rep2	Pi3ki	0.354714	1.23017	0.526899
XO	Rep2	DMSO	0.799845	0.911473	1.0182
XO	Rep2	DMSO	0.841577	0.764873	0.797468
XO	Rep2	DMSO	1.06414	0.98796	1.06092
XO	Rep2	DMSO	0.820711	1.01346	0.911392
XO	Rep2	DMSO	0.883308	1.16643	0.84731
XO	Rep2	DMSO	1.18934	1.0772	1.0182
XO	Rep2	DMSO	1.30757	1.3704	1.06092
XO	Rep2	DMSO	0.938949	0.834986	1.11076
XO	Rep2	DMSO	1.15456	0.873229	1.17484
XO	Rep3	Activin	0.730929	0.891892	1.08069	1.01099
XO	Rep3	Activin+Bmp4ri	0.615811	0.828829	1.11527	1.01099
XO	Rep3	Activin+Fgf4	0.753121	1.10811	0.92219	1.23077
XO	Rep3	Activin+Fgfri	0.415395	0.702703	0.737752	1.0989
XO	Rep3	Activin+Gsk3i	0.4681	0.990991	1.1585	0.945055
XO	Rep3	Activin+Igfri	0.337725	0.810811	0.541787	1.0989
XO	Rep3	Activin+Jaki	0.364078	0.873874	0.864553	0.901099
XO	Rep3	Activin+Meki	0.547157	2.31532	0.809798	1.25275
XO	Rep3	Activin+Pi3ki	0.0811373	0.531532	0.178674	0.703297
XO	Rep3	Bmp4ri	0.945908	0.900901	1.03746	0.989011
XO	Rep3	Bmp4ri+Fgfri	0.581831	0.684685	0.919308	1.0989
XO	Rep3	Bmp4ri+Gsk3i	0.596394	0.936937	0.806916	1.18681
XO	Rep3	Bmp4ri+Igfri	0.743412	0.927928	0.795389	0.945055
XO	Rep3	Bmp4ri+Meki	0.75104	3.42342	1.02017	1.20879
XO	Rep3	Bmp4ri+Pi3ki	0.206657	0.801802	0.455331	0.967033
XO	Rep3	Fgf4	0.757282	1.07207	0.991354	0.967033
XO	Rep3	Fgf4+Bmp4ri	0.656033	0.963964	0.988473	0.989011
XO	Rep3	Fgf4+Fgfri	0.695562	0.747748	0.876081	0.923077
XO	Rep3	Fgf4+Gsk3i	0.414008	1.0991	0.907781	1.01099
XO	Rep3	Fgf4+Igfri	0.746186	1.12613	0.723343	0.923077
XO	Rep3	Fgf4+Jaki	0.355062	1.10811	0.720461	1.01099
XO	Rep3	Fgf4+Meki	0.803051	7.10811	1.04323	1.0989
XO	Rep3	Fgf4+Pi3ki	0.259362	1.41441	0.585014	1.07692
XO	Rep3	Fgfri	0.549931	0.675676	0.786744	1.0989
XO	Rep3	Fgfri+Igfri	0.469487	0.738739	0.651297	1.03297
XO	Rep3	Fgfri+Pi3ki	0.226768	0.855856	0.56196	1.01099
XO	Rep3	Gsk3i	0.445215	0.837838	0.873199	0.857143
XO	Rep3	Gsk3i+Fgfri	0.352982	0.720721	0.775216	1.0989
XO	Rep3	Gsk3i+Igfri	0.485437	1.01802	0.688761	0.945055
XO	Rep3	Gsk3i+Meki	0.527739	3.2973	0.870317	1.23077
XO	Rep3	Gsk3i+Pi3ki	0.190014	1.02703	0.518732	1.05495
XO	Rep3	Igfri	0.603329	0.81982	0.668588	1.03297
XO	Rep3	Jaki	0.401526	0.954955	0.720461	0.945055
XO	Rep3	Jaki+Bmp4ri	0.289875	0.846847	0.579251	1.0989
XO	Rep3	Jaki+Fgfri	0.304438	0.702703	0.657061	0.989011
XO	Rep3	Jaki+Gsk3i	0.272538	0.873874	0.564841	1.03297
XO	Rep3	Jaki+Igfri	0.444521	1.18919	0.608069	0.945055
XO	Rep3	Jaki+Meki	0.455617	2.69369	0.809798	1.16484
XO	Rep3	Jaki+Pi3ki	0.174064	0.837838	0.487032	1.01099
XO	Rep3	Meki	0.581831	2.06306	0.818444	1.07692
XO	Rep3	Meki+Igfri	0.354369	2.00901	0.602305	1.12088
XO	Rep3	Meki+Pi3ki	0.183079	2.10811	0.45245	1.01099
XO	Rep3	NoLif	0.738558	0.828829	0.959654	1.01099
XO	Rep3	NoLif+Activin	1.05617	0.756757	1.02882	1.16484
XO	Rep3	NoLif+Bmp4ri	0.585992	0.810811	1.03746	1.12088
XO	Rep3	NoLif+Fgf4	0.618585	1.01802	0.853026	1.2967
XO	Rep3	NoLif+Fgfri	0.431345	0.792793	0.729107	1.16484
XO	Rep3	NoLif+Gsk3i	0.419556	0.873874	0.873199	1.12088
XO	Rep3	NoLif+Igfri	0.475728	0.792793	0.651297	1.14286
XO	Rep3	NoLif+Jaki	0.336338	0.810811	0.731988	0.967033
XO	Rep3	NoLif+Meki	0.4362	1.59459	0.700288	1.16484
XO	Rep3	NoLif+Pi3ki	0.15742	0.702703	0.489914	1.01099
XO	Rep3	Pi3ki	0.161581	0.738739	0.501441	0.989011
XO	Rep3	DMSO	0.995146	0.918919	1.04323	1.01099
XO	Rep3	DMSO	1.00485	1.08108	0.956772	0.989011

## Sheet: legend
Dataset EV1 : Systematic perturbation data set (Luminex): Sheet 1: For analytes measured using Luminex Assay, raw MFI values for each sample in response to pertubations and DMSO in 3 biological replicates. Sheet 2 carries these values normalized over the mean of MFI values of the analyte across all samples of the same replicate. Sheet 3 tabulates their fold change over the mean of the DMSO-treate…
