# Supplementary material for: Modeling unveils sex differences of signaling networks in mouse embryonic stem cells
Source: Mol Syst Biol. 2023 Sep 21;19(11):e11510. doi: 10.15252/msb.202211510 (PMC10632733; doi:10.15252/msb.202211510)
Supplement: Supplementary file 5 — Dataset EV2 [file MSB-19-e11510-s007.xlsx]

## Sheet: WB_RawData
Cell line	Replicate	Treatment	GEL_Number	ERKp	STAT3p	SMAD2p	TPS	ERKp_TNorm	STAT3p_TNorm	SMAD2p_TNorm
XX	Rep1	Activin+NoLif	G1	692.059	148.361	185.899	227342	0.00304413	0.000652591	0.000817707
XX	Rep1	Fgf4+Bmp4i	G1	586.73	331.699	112.928	222924	0.00263197	0.00148795	0.000506578
XX	Rep1	Fgf4+Pi3ki	G1	1228.09	285.727		241813	0.00507868	0.0011816
XX	Rep1	Fgf4+Igfri	G1	989.754	328.658	124.161	268242	0.00368978	0.00122523	0.000462868
XX	Rep1	Fgf4+Jaki	G1	482.919	101.428	113.519	262036	0.00184295	0.000387076	0.000433217
XX	Rep1	Fgf4+NoLif	G1	973.301	110.83	104.419	257179	0.00378453	0.000430945	0.000406017
XX	Rep1	Fgf4	G1	708.969	369.691	145.036	256830	0.00276046	0.00143944	0.000564715
XX	Rep1	DMSO	G1	1196.59	289.428	129.131	214358	0.0055822	0.00135021	0.000602407
XO	Rep1	DMSO	G1	54.1387	181.539	95.9248	183333	0.000295302	0.000990215	0.000523227
XO	Rep1	Fgf4	G1	116.802	212.072	113.85	234778	0.000497501	0.000903288	0.000484925
XO	Rep1	Fgf4+NoLif	G1	156.526	9.79688	108.662	223115	0.000701549	4.39095e-05	0.000487025
XO	Rep1	Fgf4+Jaki	G1	82.0247	17.0625	99.8398	207820	0.000394691	8.21023e-05	0.000480415
XO	Rep1	Fgf4+Igfri	G1	137.736	211.104	146.683	211666	0.000650721	0.000997343	0.000692991
XO	Rep1	Fgf4+Pi3ki	G1	114.233	185.393	85.335	198855	0.000574456	0.0009323	0.000429132
XO	Rep1	Fgf4+Bmp4i	G1	97.3772	277.186	79.0303	246948	0.000394323	0.00112244	0.000320028
XO	Rep1	Activin+NoLif	G1	59.4473	82.3809	205.386	193227	0.000307655	0.000426342	0.00106293
XX	Rep1	Fgfri+Bmp4i	G2	136.048	162.643	202.7	175446	0.000775441	0.000927024	0.00115534
XX	Rep1	Fgfri+Jaki	G2	45.9312	78.2363	227.744	180719	0.000254158	0.000432917	0.00126021
XX	Rep1	Fgfri+Gsk3bi	G2	65.9814	199.332	182.234	183077	0.000360403	0.00108879	0.000995397
XX	Rep1	Fgfri+Igfri	G2	186.11	168.592	144.508	190451	0.000977206	0.000885224	0.000758768
XX	Rep1	Fgfri+Pi3ki	G2	210.421	107.27	162.605	143241	0.001469	0.000748874	0.00113518
XX	Rep1	Activin+Fgfri	G2	156.727	142.723	277.01	158717	0.000987464	0.000899227	0.00174531
XX	Rep1	Fgf4+Fgfri	G2	81.228	161.391	150.233	157343	0.000516248	0.00102572	0.000954815
XX	Rep1	Fgfri	G2	166.709	191.076	149.688	160089	0.00104135	0.00119356	0.000935027
XX	Rep1	DMSO	G2	1022.25	224.258	96.9053	158971	0.00643044	0.00141068	0.000609578
XO	Rep1	DMSO	G2	100.236	230.408	111.693	154506	0.000648754	0.00149126	0.000722906
XO	Rep1	Fgfri	G2	26.5063	207.48	106.923	149681	0.000177086	0.00138615	0.000714338
XO	Rep1	Fgf4+Fgfri	G2	14.1753	136.74	107.912	110489	0.000128296	0.00123759	0.000976675
XO	Rep1	Activin+Fgfri	G2	25.5791	163.805	399.835	144835	0.000176609	0.00113097	0.00276062
XO	Rep1	Fgfri+Pi3ki	G2	37.2139	99.7148	128.285	131164	0.00028372	0.00076023	0.000978052
XO	Rep1	Fgfri+Igfri	G2	46.6619	113.779	118.206	125193	0.000372719	0.000908831	0.000944193
XO	Rep1	Fgfri+Gsk3bi	G2	18.0198	137.785	166.224	164445	0.000109579	0.00083788	0.00101082
XO	Rep1	Fgfri+Jaki	G2	10.7566	68.2949	118.657	172127	6.24922e-05	0.000396771	0.00068936
XO	Rep1	Fgfri+Bmp4i	G2	28.328	168.836	132.952	176062	0.000160898	0.000958957	0.000755146
XX	Rep1	Bmp4i+Gsk3bi	G3	423.758	385.111	149.281	130423	0.0032491	0.00295279	0.00114459
XX	Rep1	Igfri+Gsk3bi	G3	233.921	411.816	96.6128	153465	0.00152426	0.00268345	0.000629543
XX	Rep1	Pi3ki+Gsk3bi	G3	292.543	414.766	92.9858	158905	0.001841	0.00261015	0.000585166
XX	Rep1	Jaki+Gsk3bi	G3	196.444	107.312	89.7612	135540	0.00144934	0.00079174	0.000662249
XX	Rep1	Fgf4+Gsk3bi	G3	340.841	334.588	85.6685	130506	0.00261169	0.00256377	0.000656433
XX	Rep1	Jaki+Bmp4i	G3	281.98	128.98	76.6235	139036	0.00202811	0.000927677	0.000551106
XX	Rep1	Gsk3bi	G3	390.09	417.408	100.449	141162	0.00276342	0.00295694	0.000711585
XX	Rep1	DMSO	G3	281.471	434.865	101.313	135843	0.00207203	0.00320123	0.000745813
XO	Rep1	DMSO	G3	41.4441	441.355	75.5801	112826	0.000367327	0.00391182	0.000669882
XO	Rep1	Gsk3bi	G3	68.3882	322.914	101.784	138001	0.000495563	0.00233994	0.000737558
XO	Rep1	Jaki+Bmp4i	G3	96.4817	120.248	68.0688	136714	0.000705719	0.000879559	0.000497892
XO	Rep1	Fgf4+Gsk3bi	G3	158.912	229.029	84.6431	138756	0.00114526	0.00165059	0.000610014
XO	Rep1	Jaki+Gsk3bi	G3	121.765	112.391	79.814	153265	0.000794471	0.000733309	0.000520758
XO	Rep1	Pi3ki+Gsk3bi	G3	89.562	292.17	89.7163	138764	0.000645427	0.00210552	0.000646539
XO	Rep1	Igfri+Gsk3bi	G3	53.4558	234.711	69.2451	114312	0.000467631	0.00205325	0.000605755
XO	Rep1	Bmp4i+Gsk3bi	G3	63.7764	254.209	59.3147	114165	0.000558633	0.00222668	0.000519552
XX	Rep1	Meki+Bmp4i	G4	3.94189	309.908	99.5007	99593	3.958e-05	0.00311175	0.000999074
XX	Rep1	Meki+Jaki	G4	1.50952	136.633	88.0928	103821	1.45397e-05	0.00131604	0.000848506
XX	Rep1	Meki+Gsk3bi	G4	5.72583	429.611	103.595	108171	5.29331e-05	0.00397159	0.000957696
XX	Rep1	Activin+Meki	G4	2.38403	340.346	132.16	112308	2.12276e-05	0.00303047	0.00117676
XX	Rep1	Fgf4+Meki	G4	3.29053	361.492	100.281	114789	2.86659e-05	0.00314919	0.00087361
XX	Rep1	Meki+Igfri	G4	13.3318	371.717	86.2729	119853	0.000111234	0.00310144	0.000719823
XX	Rep1	Meki+Pi3ki	G4	11.1504	277.719	71.0566	91869	0.000121373	0.00302299	0.000773456
XX	Rep1	Meki	G4	4.68042	480.594	111.913	119103	3.92972e-05	0.00403511	0.000939633
XX	Rep1	DMSO	G4	374.172	351.465	83.1689	111409	0.00335854	0.00315473	0.000746519
XO	Rep1	DMSO	G4	72.2339	340.078	105.167	114232	0.000632344	0.00297708	0.000920644
XO	Rep1	Meki	G4	13.5688	244.93	85.5396	90494	0.000149942	0.00270658	0.000945251
XO	Rep1	Meki+Pi3ki	G4	34.2229	223.889	259.432	97947	0.000349402	0.00228581	0.00264869
XO	Rep1	Meki+Igfri	G4	24.5479	273.723	92.7451	97738	0.00025116	0.00280058	0.000948916
XO	Rep1	Fgf4+Meki	G4	28.6541	269.832	79.2346	92739	0.000308975	0.00290959	0.000854383
XO	Rep1	Activin+Meki	G4	16.2136	242.869	283.906	92814	0.000174689	0.00261673	0.00305887
XO	Rep1	Meki+Gsk3bi	G4	13.0249	175.064	66.3196	72607	0.000179389	0.00241112	0.000913405
XO	Rep1	Meki+Jaki	G4	8.54224	80.1699	77.0349	84332	0.000101293	0.000950647	0.000913472
XO	Rep1	Meki+Bmp4i	G4	6.53076	183.955	78.002	82807	7.88673e-05	0.00222149	0.000941973
XX	Rep1	Activin+Bmp4i	G5	343.734	401.264	91.3948	130227	0.0026395	0.00308126	0.000701811
XX	Rep1	Activin+Jaki	G5	328.254	148.4	166.992	139625	0.00235097	0.00106285	0.001196
XX	Rep1	Activin+Gsk3bi	G5	509.334	353.461	143.472	130267	0.00390993	0.00271336	0.00110137
XX	Rep1	Activin+Igfri	G5	840.09	264.154	109.166	124435	0.00675124	0.00212283	0.00087729
XX	Rep1	Activin+Pi3ki	G5	1343.91	272.891	133.657	142915	0.00940356	0.00190946	0.000935222
XX	Rep1	Activin+Fgf4	G5	1182.6	362.561	138.832	144136	0.00820477	0.00251541	0.000963202
XX	Rep1	Activin	G5	650.027	284.004	125.067	141893	0.00458111	0.00200154	0.000881419
XX	Rep1	DMSO	G5	655.242	420.877	76.8945	137708	0.0047582	0.0030563	0.000558388
XO	Rep1	DMSO	G5	145.289	280.139	103.195	118745	0.00122354	0.00235916	0.00086905
XO	Rep1	Activin	G5	58.5044	246.945	449.755	135321	0.000432338	0.00182489	0.00332361
XO	Rep1	Activin+Fgf4	G5	138.479	249	305.743	123615	0.00112025	0.00201432	0.00247335
XO	Rep1	Activin+Pi3ki	G5	67.3914	347.854	560.726	186249	0.000361835	0.00186768	0.00301063
XO	Rep1	Activin+Igfri	G5	81.0076	368.443	305.097	150436	0.000538485	0.00244917	0.00202808
XO	Rep1	Activin+Gsk3bi	G5	79.5239	471.715	407.196	186806	0.000425703	0.00252516	0.00217978
XO	Rep1	Activin+Jaki	G5	78.2197	141.922	243.867	154108	0.000507564	0.000920925	0.00158244
XO	Rep1	Activin+Bmp4i	G5	102.336	556.562	144.346	195994	0.000522138	0.00283969	0.000736483
XX	Rep1	Bmp4i	G6	142.475	283.312	81.7766	131535	0.00108317	0.00215389	0.00062171
XX	Rep1	Pi3ki+Bmp4i	G6	141.206	297.047	83.5039	110085	0.0012827	0.00269834	0.00075854
XX	Rep1	Igfri+Bmp4i	G6	204.789	273.293	109.604	111308	0.00183984	0.00245529	0.000984687
XX	Rep1	Igfri	G6	351.879	344.639	172.64	135393	0.00259894	0.00254547	0.0012751
XX	Rep1	Pi3ki	G6	614.79	283.553	179.52	130808	0.00469994	0.0021677	0.00137239
XX	Rep1	Pi3ki+Jaki	G6	348.906	174.477	231.735	150847	0.00231298	0.00115665	0.00153622
XX	Rep1	Igfri+Jaki	G6	340.732	164.92	190.88	129835	0.00262435	0.00127023	0.00147018
XX	Rep1	Jaki	G6	444.25	124.434	233.102	140145	0.00316993	0.000887892	0.00166329
XX	Rep1	DMSO	G6	292.226	360.855	180.138	105128	0.00277972	0.00343253	0.00171351
XO	Rep1	DMSO	G6	69.1082	468.029	185.222	148718	0.000464693	0.00314709	0.00124546
XO	Rep1	Jaki	G6	160.271	117.531	146.465	136445	0.00117462	0.000861382	0.00107344
XO	Rep1	Igfri+Jaki	G6	80.7207	208.328	166.67	152011	0.000531019	0.00137048	0.00109644
XO	Rep1	Pi3ki+Jaki	G6	58.4805	132.4	142.585	128572	0.000454846	0.00102978	0.00110899
XO	Rep1	Pi3ki	G6	51.8057	308.016	148.471	154543	0.000335218	0.00199307	0.000960711
XO	Rep1	Igfri	G6	30.6726	344.539	114.019	145199	0.000211245	0.00237287	0.000785262
XO	Rep1	Igfri+Bmp4i	G6	24.6414	252.189	49.8667	111664	0.000220674	0.00225847	0.000446578
XO	Rep1	Pi3ki+Bmp4i	G6	25.1763	222.928	42.4033	104559	0.000240785	0.00213208	0.000405544
XO	Rep1	Bmp4i	G6	20.4148	312.762	70.0967	127861	0.000159664	0.00244611	0.000548226
XX	Rep1	Bmp4i+NoLif	G7	290.278	105.564	138.032	449174	0.000646249	0.000235019	0.000307302
XX	Rep1	Jaki+NoLif	G7	278.107	98.875	127.901	466271	0.00059645	0.000212055	0.000274306
XX	Rep1	Gsk3bi+NoLif	G7	273.704	91.7461	142.282	468180	0.000584613	0.000195963	0.000303904
XX	Rep1	Igfri+NoLif	G7	443.545	140.939	132.975	424271	0.00104543	0.000332192	0.00031342
XX	Rep1	Pi3ki+NoLif	G7	405.986	104.748	165.566	370192	0.00109669	0.000282956	0.000447245
XX	Rep1	Fgfri+NoLif	G7	138.514	102.152	334.985	387910	0.000357077	0.00026334	0.000863563
XX	Rep1	Meki+NoLif	G7	7.71143	77.8809	143.816	378385	2.03798e-05	0.000205824	0.000380078
XX	Rep1	NoLif	G7	312.705	114.234	173.891	425949	0.000734136	0.000268188	0.000408243
XX	Rep1	DMSO	G7	473.336	277.98	152.235	393702	0.00120227	0.000706068	0.000386675
XO	Rep1	DMSO	G7	78.2163	272.852	110.661	372983	0.000209705	0.000731539	0.000296691
XO	Rep1	NoLif	G7	29.5251	84.0371	125.761	391113	7.54901e-05	0.000214867	0.000321547
XO	Rep1	Meki+NoLif	G7	5.96387	93.873	147.84	405836	1.46953e-05	0.000231308	0.000364286
XO	Rep1	Fgfri+NoLif	G7	10.5481	105.439	123.566	409283	2.57721e-05	0.00025762	0.000301908
XO	Rep1	Pi3ki+NoLif	G7	50.9719	128.971	142.781	396027	0.000128708	0.000325661	0.000360533
XO	Rep1	Igfri+NoLif	G7	45.269	137.857	115.547	415247	0.000109017	0.000331989	0.000278261
XO	Rep1	Gsk3bi+NoLif	G7	38.3674	115.428	121.795	419705	9.14152e-05	0.000275021	0.000290192
XO	Rep1	Jaki+NoLif	G7	31.6064	63.3555	108.647	386397	8.17979e-05	0.000163965	0.000281179
XO	Rep1	Bmp4i+NoLif	G7	24.677	97.4219	73.0952	359514	6.86399e-05	0.000270982	0.000203317
XX	Rep2	Activin+NoLif	G1	430.083	193.816	233.625	175121	0.00245592	0.00110676	0.00133407
XX	Rep2	Fgf4+Bmp4i	G1	270.502	519.99	102.49	156919	0.00172383	0.00331375	0.000653138
XX	Rep2	Fgf4+Pi3ki	G1	361.988	575.96	165.466	151336	0.00239195	0.00380584	0.00109337
XX	Rep2	Fgf4+Igfri	G1	324.211	702.229	176.881	160108	0.00202495	0.00438597	0.00110476
XX	Rep2	Fgf4+Jaki	G1	271.507	156.166	165.057	151289	0.00179463	0.00103224	0.001091
XX	Rep2	Fgf4+NoLif	G1	637.794	188.447	234.325	184698	0.00345317	0.0010203	0.00126869
XX	Rep2	Fgf4	G1	286	554.517	197.966	167385	0.00170863	0.00331282	0.0011827
XX	Rep2	DMSO	G1	280.685	617.07	211.701	139373	0.00201391	0.00442747	0.00151895
XO	Rep2	DMSO	G1	55.6907	420.721	141.043	160945	0.000346023	0.00261407	0.000876341
XO	Rep2	Fgf4	G1	155.641	422.805	128.571	149559	0.00104066	0.00282701	0.000859669
XO	Rep2	Fgf4+NoLif	G1	231.748	159.736	159.069	181985	0.00127344	0.000877744	0.000874075
XO	Rep2	Fgf4+Jaki	G1	100.471	73.502	120.803	163949	0.000612821	0.000448322	0.000736833
XO	Rep2	Fgf4+Igfri	G1	153.575	392.028	142.459	157944	0.000972341	0.00248207	0.00090196
XO	Rep2	Fgf4+Pi3ki	G1	144.734	339.092	150.558	163976	0.000882656	0.00206794	0.000918173
XO	Rep2	Fgf4+Bmp4i	G1	65.4929	352.355	90.4734	145601	0.000449811	0.00242001	0.000621379
XO	Rep2	Activin+NoLif	G1	282.86	173.301	267.354	173503	0.00163029	0.000998834	0.00154092
XX	Rep2	Fgfri+Bmp4i	G2	58.9395	305.873	100.043	121123	0.000486608	0.00252531	0.000825964
XX	Rep2	Fgfri+Jaki	G2	38.8137	110.295	91.1863	130126	0.000298278	0.000847601	0.000700754
XX	Rep2	Fgfri+Gsk3bi	G2	45.365	338.543	66.1482	123752	0.00036658	0.00273566	0.000534522
XX	Rep2	Fgfri+Igfri	G2	116.504	353.613	82.8672	121670	0.000957544	0.00290633	0.000681082
XX	Rep2	Fgfri+Pi3ki	G2	199.552	420.447	125.401	169689	0.00117598	0.00247775	0.000739007
XX	Rep2	Activin+Fgfri	G2	43.0271	365.627	126.386	140142	0.000307025	0.00260897	0.000901846
XX	Rep2	Fgf4+Fgfri	G2	40.604	251.861	111.978	115415	0.000351809	0.00218222	0.000970221
XX	Rep2	Fgfri	G2	36.2585	292.969	151.907	118606	0.000305706	0.0024701	0.00128077
XX	Rep2	DMSO	G2	309.132	214.279	158.398	115205	0.00268332	0.00185998	0.00137492
XO	Rep2	DMSO	G2	100.351	252.914	183.884	126053	0.0007961	0.00200641	0.00145878
XO	Rep2	Fgfri	G2	13.262	206.449	91.4778	106516	0.000124507	0.0019382	0.000858817
XO	Rep2	Fgf4+Fgfri	G2	23.2585	226.332	93.5776	115482	0.000201404	0.00195989	0.000810322
XO	Rep2	Activin+Fgfri	G2	10.9858	227.708	286.399	118922	9.23785e-05	0.00191477	0.00240829
XO	Rep2	Fgfri+Pi3ki	G2	33.0046	196.719	112.556	109063	0.00030262	0.00180372	0.00103203
XO	Rep2	Fgfri+Igfri	G2	35.0862	232.961	100.8	114055	0.000307625	0.00204253	0.00088378
XO	Rep2	Fgfri+Gsk3bi	G2	10.5044	177.582	84.2866	102838	0.000102145	0.00172681	0.000819606
XO	Rep2	Fgfri+Jaki	G2	5.198	57.3086	94.9395	112904	4.60391e-05	0.000507587	0.000840887
XO	Rep2	Fgfri+Bmp4i	G2	13.7576	207.623	77.531	128764	0.000106843	0.00161243	0.000602117
XX	Rep2	Bmp4i+Gsk3bi	G3	617.086	301.506	162.017	123651	0.00499055	0.00243836	0.00131028
XX	Rep2	Igfri+Gsk3bi	G3	389.035	307.217	152.788	115109	0.00337971	0.00266892	0.00132733
XX	Rep2	Pi3ki+Gsk3bi	G3	577.98	303.768	203.943	135350	0.00427026	0.00224431	0.00150679
XX	Rep2	Jaki+Gsk3bi	G3	534.277	101.706	239.779	171947	0.00310722	0.000591497	0.00139449
XX	Rep2	Fgf4+Gsk3bi	G3	563.94	330.146	166.016	129003	0.00437153	0.00255922	0.00128692
XX	Rep2	Jaki+Bmp4i	G3	449.368	87.623	136.105	147103	0.00305478	0.000595658	0.000925236
XX	Rep2	Gsk3bi	G3	308.709	368.072	173.916	135962	0.00227055	0.00270717	0.00127915
XX	Rep2	DMSO	G3	383.762	301.881	151.472	129506	0.00296327	0.00233102	0.00116962
XO	Rep2	DMSO	G3	86.6841	296.294	199.516	134735	0.000643367	0.00219909	0.0014808
XO	Rep2	Gsk3bi	G3	135.038	397.26	311.628	185101	0.000729535	0.00214618	0.00168356
XO	Rep2	Jaki+Bmp4i	G3	133.569	85.5117	120.186	142501	0.000937319	0.000600078	0.000843405
XO	Rep2	Fgf4+Gsk3bi	G3	230.388	255.135	169.38	136790	0.00168425	0.00186516	0.00123825
XO	Rep2	Jaki+Gsk3bi	G3	94.6829	105.934	229.422	143303	0.000660718	0.000739228	0.00160096
XO	Rep2	Pi3ki+Gsk3bi	G3	153.6	269.686	190.541	159593	0.000962447	0.00168983	0.00119392
XO	Rep2	Igfri+Gsk3bi	G3	76.1082	235.223	178.963	134724	0.000564919	0.00174596	0.00132837
XO	Rep2	Bmp4i+Gsk3bi	G3	246.47	242.29	121.594	122510	0.00201183	0.00197772	0.000992527
XX	Rep2	Meki+Bmp4i	G4	1.71533	227.262	270.021	120553	1.42289e-05	0.00188516	0.00223985
XX	Rep2	Meki+Jaki	G4	7.94165	98.4355	238.842	164510	4.82746e-05	0.000598356	0.00145184
XX	Rep2	Meki+Gsk3bi	G4	1.90674	269.498	150.651	128854	1.47977e-05	0.0020915	0.00116916
XX	Rep2	Activin+Meki	G4	1.4624	314.154	394.221	131274	1.11401e-05	0.00239312	0.00300304
XX	Rep2	Fgf4+Meki	G4	1.43286	306.848	245.36	147365	9.72321e-06	0.00208223	0.00166498
XX	Rep2	Meki+Igfri	G4	4.59497	268.818	289.547	124960	3.67715e-05	0.00215124	0.00231712
XX	Rep2	Meki+Pi3ki	G4	8.22021	265.75	246.982	132515	6.20323e-05	0.00200543	0.0018638
XX	Rep2	Meki	G4	5.74219	293.258	175.239	117311	4.89484e-05	0.00249983	0.0014938
XX	Rep2	DMSO	G4	518.251	272.482	150.95	118865	0.00436	0.00229237	0.00126993
XO	Rep2	DMSO	G4	102.364	224.842	287	115058	0.000889675	0.00195416	0.00249439
XO	Rep2	Meki	G4	12.3081	269.682	212.89	115775	0.000106311	0.00232936	0.00183883
XO	Rep2	Meki+Pi3ki	G4	36.6313	267.523	297.451	126428	0.000289741	0.00211601	0.00235273
XO	Rep2	Meki+Igfri	G4	21.2271	264.383	328.326	132098	0.000160692	0.00200141	0.00248547
XO	Rep2	Fgf4+Meki	G4	40.0693	337.996	244.279	150270	0.000266649	0.00224926	0.0016256
XO	Rep2	Activin+Meki	G4	15.9358	419.439	789.946	177245	8.99083e-05	0.00236644	0.0044568
XO	Rep2	Meki+Gsk3bi	G4	16.3491	227.701	240.807	128584	0.000127147	0.00177084	0.00187276
XO	Rep2	Meki+Jaki	G4	9.47241	37.3809	169.048	98041	9.66168e-05	0.000381278	0.00172426
XO	Rep2	Meki+Bmp4i	G4	12.1282	153.926	131.525	123565	9.81522e-05	0.00124571	0.00106442
XX	Rep2	Activin+Bmp4i	G5	136.422	319.928	117.448	173359	0.000786931	0.00184546	0.000677487
XX	Rep2	Activin+Jaki	G5	193.755	148.523	218.008	230303	0.000841303	0.000644904	0.000946612
XX	Rep2	Activin+Gsk3bi	G5	151.026	358.889	205.538	170216	0.000887262	0.00210843	0.00120751
XX	Rep2	Activin+Igfri	G5	227.499	464.422	204.548	192300	0.00118304	0.00241509	0.00106369
XX	Rep2	Activin+Pi3ki	G5	244.93	458.814	254.224	189401	0.00129318	0.00242245	0.00134225
XX	Rep2	Activin+Fgf4	G5	816.427	399.188	241.607	185077	0.00441128	0.00215687	0.00130544
XX	Rep2	Activin	G5	210.993	450.479	208.167	213172	0.000989777	0.00211322	0.000976519
XX	Rep2	DMSO	G5	721.406	348.506	135.044	203365	0.00354735	0.0017137	0.00066405
XO	Rep2	DMSO	G5	140.656	316.168	146.794	200791	0.000700508	0.00157461	0.000731078
XO	Rep2	Activin	G5	51.5117	333.9	361.509	197850	0.000260357	0.00168764	0.00182718
XO	Rep2	Activin+Fgf4	G5	634.574	266.881	318.601	194033	0.00327044	0.00137544	0.00164199
XO	Rep2	Activin+Pi3ki	G5	115.673	434.633	533.772	204102	0.000566739	0.00212949	0.00261522
XO	Rep2	Activin+Igfri	G5	70.925	346.121	398.407	177242	0.000400159	0.00195282	0.00224781
XO	Rep2	Activin+Gsk3bi	G5	47.085	300.711	544.983	201268	0.000233942	0.00149408	0.00270775
XO	Rep2	Activin+Jaki	G5	38.3518	83.2285	492.015	216017	0.000177541	0.000385287	0.00227767
XO	Rep2	Activin+Bmp4i	G5	28.7871	283.133	143.28	178716	0.000161077	0.00158426	0.000801719
XX	Rep2	Bmp4i	G6	44.6687	147.959	148.954	120433	0.000370901	0.00122856	0.00123682
XX	Rep2	Pi3ki+Bmp4i	G6	141.902	193.982	84.4629	126943	0.00111784	0.00152811	0.000665361
XX	Rep2	Igfri+Bmp4i	G6	106.854	220.998	82.3213	133899	0.000798016	0.00165048	0.000614801
XX	Rep2	Igfri	G6	58.783	180.055	90.2688	106386	0.000552544	0.00169247	0.000848503
XX	Rep2	Pi3ki	G6	87.7759	187.377	97.8621	102403	0.000857161	0.0018298	0.000955656
XX	Rep2	Pi3ki+Jaki	G6	191.029	50.541	134.24	95903	0.00199189	0.000527001	0.00139975
XX	Rep2	Igfri+Jaki	G6	123.561	53.1914	133.125	118525	0.00104249	0.000448778	0.00112318
XX	Rep2	Jaki	G6	79.9858	61.1289	147.458	146065	0.000547604	0.000418505	0.00100954
XX	Rep2	DMSO	G6	198.832	224.176	124.182	123334	0.00161214	0.00181763	0.00100687
XO	Rep2	DMSO	G6	28.2229	106.426	133.624	140735	0.000200539	0.000756214	0.000949474
XO	Rep2	Jaki	G6	13.8713	60.5547	81.2898	127995	0.000108374	0.000473102	0.000635101
XO	Rep2	Igfri+Jaki	G6	23.5398	24.0039	69.0278	120779	0.0001949	0.000198742	0.000571522
XO	Rep2	Pi3ki+Jaki	G6	28.9084	18.8145	76.9875	127486	0.000226758	0.000147581	0.00060389
XO	Rep2	Pi3ki	G6	22.8855	145.58	56.4026	95830	0.000238814	0.00151915	0.000588569
XO	Rep2	Igfri	G6	16.9675	98.9902	85.6086	101885	0.000166536	0.000971588	0.000840248
XO	Rep2	Igfri+Bmp4i	G6	24.3547	104.566	91.0881	100789	0.000241641	0.00103748	0.000903751
XO	Rep2	Pi3ki+Bmp4i	G6	32.1743	117.158	70.1936	110728	0.000290571	0.00105807	0.000633928
XO	Rep2	Bmp4i	G6	4.92847	167.709	92.8628	112859	4.36692e-05	0.001486	0.000822821
XX	Rep2	Bmp4i+NoLif	G7	196.223	88.459	82.4226	173524	0.00113081	0.00050978	0.000474993
XX	Rep2	Jaki+NoLif	G7	197.551	87.9121	90.551	176687	0.00111808	0.000497558	0.000512494
XX	Rep2	Gsk3bi+NoLif	G7	187.706	124.02	93.8298	194355	0.000965791	0.000638108	0.000482776
XX	Rep2	Igfri+NoLif	G7	167.795	116.16	90.1069	162799	0.00103069	0.000713519	0.000553486
XX	Rep2	Pi3ki+NoLif	G7	157.085	93.2637	92.0115	159418	0.000985367	0.000585026	0.000577171
XX	Rep2	Fgfri+NoLif	G7	16.6404	85.1973	102.843	145805	0.000114128	0.000584323	0.000705346
XX	Rep2	Meki+NoLif	G7	5.38159	62.4492	81.8511	163564	3.29021e-05	0.000381803	0.000500422
XX	Rep2	NoLif	G7	103.207	75.6445	119.361	155197	0.000665008	0.00048741	0.000769092
XX	Rep2	DMSO	G7	217.679	145.238	120.589	145148	0.00149971	0.00100062	0.000830803
XO	Rep2	DMSO	G7	107.483	146.803	126.62	201133	0.000534388	0.000729879	0.000629532
XO	Rep2	NoLif	G7	17.5405	72.1973	147.887	199348	8.79895e-05	0.000362167	0.000741854
XO	Rep2	Meki+NoLif	G7	2.72852	122.899	114.316	191190	1.42712e-05	0.000642813	0.00059792
XO	Rep2	Fgfri+NoLif	G7	3.64404	67.543	110.792	167447	2.17624e-05	0.000403369	0.000661654
XO	Rep2	Pi3ki+NoLif	G7	19.5122	45.7109	79.5107	165642	0.000117797	0.000275962	0.000480016
XO	Rep2	Igfri+NoLif	G7	20.6843	62.25	89.6362	158194	0.000130753	0.000393504	0.000566622
XO	Rep2	Gsk3bi+NoLif	G7	25.5129	63.7109	84.436	181148	0.00014084	0.000351707	0.000466116
XO	Rep2	Jaki+NoLif	G7	19.0444	56.1641	67.5786	200926	9.47833e-05	0.000279526	0.000336336
XO	Rep2	Bmp4i+NoLif	G7	8.65259	72.5059	55.1858	191484	4.5187e-05	0.000378652	0.000288201
XX	Rep3	Activin+NoLif	G1	2199.9	236.502	226.106	499473	0.00440443	0.000473503	0.000452689
XX	Rep3	Fgf4+Bmp4i	G1	1202.99	794.748	174.44	543398	0.00221384	0.00146255	0.000321017
XX	Rep3	Fgf4+Pi3ki	G1	1221.73	464.305	225.228	570621	0.00214105	0.000813683	0.000394707
XX	Rep3	Fgf4+Igfri	G1	1271.16	987.918	408.42	532784	0.00238589	0.00185426	0.000766578
XX	Rep3	Fgf4+Jaki	G1
XX	Rep3	Fgf4+NoLif	G1	1713.46	188.189	372.06	451686	0.00379347	0.000416638	0.000823714
XX	Rep3	Fgf4	G1	428.796	318.029	161.343	212370	0.0020191	0.00149752	0.000759725
XX	Rep3	DMSO	G1	1424.77	488.766	219.742	399226	0.00356883	0.00122428	0.000550419
XO	Rep3	DMSO	G1	259.626	347.418	97.9521	332586	0.00078063	0.0010446	0.000294517
XO	Rep3	Fgf4	G1	203.731	202.334	101.186	225760	0.000902423	0.000896235	0.000448202
XO	Rep3	Fgf4+NoLif	G1	150.026	69.8262	73.6055	200725	0.00074742	0.00034787	0.000366698
XO	Rep3	Fgf4+Jaki	G1	88.4836	62.3066	43.771	166968	0.000529944	0.000373165	0.000262152
XO	Rep3	Fgf4+Igfri	G1	140.138	279.779	39.8342	197077	0.000711085	0.00141964	0.000202125
XO	Rep3	Fgf4+Pi3ki	G1	165.785	282.66	33.8486	120532	0.00137544	0.0023451	0.000280827
XO	Rep3	Fgf4+Bmp4i	G1	61.0762	110.115	15.2842	38004	0.0016071	0.00289746	0.000402173
XO	Rep3	Activin+NoLif	G1	111.199	73.5703	72.5801	67297	0.00165236	0.00109322	0.0010785
XX	Rep3	Fgfri+Bmp4i	G2	275.833	596.52	494.269	396517	0.000695641	0.0015044	0.00124653
XX	Rep3	Fgfri+Jaki	G2	120.844	148.285	358.493	354755	0.000340642	0.000417993	0.00101054
XX	Rep3	Fgfri+Gsk3bi	G2	144.528	335.068	372.804	277409	0.000520994	0.00120785	0.00134388
XX	Rep3	Fgfri+Igfri	G2	169.01	201.553	217.944	240189	0.000703653	0.000839142	0.000907385
XX	Rep3	Fgfri+Pi3ki	G2	163.4	142.477	293.429	241887	0.000675524	0.000589021	0.00121308
XX	Rep3	Activin+Fgfri	G2	83.8491	270.529	398.976	216070	0.000388065	0.00125204	0.00184651
XX	Rep3	Fgf4+Fgfri	G2	54.8604	281.951	147.886	178075	0.000308074	0.00158333	0.000830472
XX	Rep3	Fgfri	G2	129.479	593.068	520.495	280668	0.000461324	0.00211306	0.00185449
XX	Rep3	DMSO	G2	960.065	437.512	378.23	247128	0.00388489	0.00177039	0.0015305
XO	Rep3	DMSO	G2	241.531	201.832	130.454	171673	0.00140693	0.00117568	0.000759896
XO	Rep3	Fgfri	G2	33.8945	302.49	166.839	164801	0.000205669	0.00183549	0.00101237
XO	Rep3	Fgf4+Fgfri	G2	34.6709	187.006	81.7954	90284	0.00038402	0.00207131	0.000905979
XO	Rep3	Activin+Fgfri	G2	37.0947	207.01	423.587	138712	0.000267423	0.00149237	0.00305372
XO	Rep3	Fgfri+Pi3ki	G2	52.8652	163.768	115.204	131908	0.000400774	0.00124153	0.000873365
XO	Rep3	Fgfri+Igfri	G2	11.7791	114.309	40.7949	70967	0.000165979	0.00161073	0.000574844
XO	Rep3	Fgfri+Gsk3bi	G2	38.5547	205.373	161.668	185528	0.000207811	0.00110697	0.000871393
XO	Rep3	Fgfri+Jaki	G2	11.0784	38.293	68.717	122582	9.03752e-05	0.000312387	0.00056058
XO	Rep3	Fgfri+Bmp4i	G2	30.2151	336.938	144.267	188179	0.000160566	0.00179052	0.000766649
XX	Rep3	Bmp4i+Gsk3bi	G3	792.674	331.738	347.064	324807	0.00244045	0.00102134	0.00106852
XX	Rep3	Igfri+Gsk3bi	G3	411.866	331.264	453.488	268633	0.00153319	0.00123315	0.00168813
XX	Rep3	Pi3ki+Gsk3bi	G3	815.647	314.234	416.144	294702	0.0027677	0.00106628	0.00141208
XX	Rep3	Jaki+Gsk3bi	G3	535.52	125.602	476.716	302210	0.00177201	0.00041561	0.00157743
XX	Rep3	Fgf4+Gsk3bi	G3	486.71	371.268	401.3	316495	0.00153781	0.00117306	0.00126795
XX	Rep3	Jaki+Bmp4i	G3	614.136	160.889	366.73	339484	0.00180903	0.000473921	0.00108026
XX	Rep3	Gsk3bi	G3	207.443	439.143	427.702	290586	0.000713877	0.00151123	0.00147186
XX	Rep3	DMSO	G3	581.292	355.01	381.154	227776	0.00255203	0.00155859	0.00167337
XO	Rep3	DMSO	G3	177.231	244.631	7421.66	254452	0.00039627	0.00126866	0.000927509
XO	Rep3	Gsk3bi	G3
XO	Rep3	Jaki+Bmp4i	G3	24.8381	64.9492	69.5034	161399	0.000153893	0.000402414	0.000430631
XO	Rep3	Fgf4+Gsk3bi	G3
XO	Rep3	Jaki+Gsk3bi	G3	118.819	97.0625	350.187	320260	0.000371008	0.000303074	0.00109344
XO	Rep3	Pi3ki+Gsk3bi	G3
XO	Rep3	Igfri+Gsk3bi	G3	13.3926	80.4707	79.7046	104780	0.000127816	0.000767997	0.000760685
XO	Rep3	Bmp4i+Gsk3bi	G3	28.1221	61.8086	94.5105	106870	0.000263143	0.000578353	0.00088435
XX	Rep3	Meki+Bmp4i	G4	5.97607	354.006	118.599	201049	2.97245e-05	0.00176079	0.000589902
XX	Rep3	Meki+Jaki	G4	10.063	123.277	119.265	216309	4.65214e-05	0.000569913	0.000551365
XX	Rep3	Meki+Gsk3bi	G4	13.0366	368.902	138.832	232926	5.59689e-05	0.00158377	0.000596033
XX	Rep3	Activin+Meki	G4	3.45386	359.359	170.668	251269	1.37457e-05	0.00143018	0.000679226
XX	Rep3	Fgf4+Meki	G4	7.16846	385.859	87.021	208386	3.43999e-05	0.00185166	0.000417595
XX	Rep3	Meki+Igfri	G4	14.8064	273.426	88.6777	206981	7.15351e-05	0.00132102	0.000428434
XX	Rep3	Meki+Pi3ki	G4	7.03711	411.875	194.964	267733	2.62841e-05	0.00153838	0.000728204
XX	Rep3	Meki	G4	28.1992	396.168	108.057	182620	0.000154415	0.00216936	0.000591705
XX	Rep3	DMSO	G4	614.352	323.697	119.971	166941	0.00368005	0.00193899	0.000718641
XO	Rep3	DMSO	G4	53.6726	253.109	85.1577	175187	0.000306373	0.0014448	0.000486096
XO	Rep3	Meki	G4	30.2387	241.049	114.078	203067	0.00014891	0.00118704	0.000561776
XO	Rep3	Meki+Pi3ki	G4	28.6396	192.256	109.263	174847	0.000163798	0.00109957	0.000624907
XO	Rep3	Meki+Igfri	G4
XO	Rep3	Fgf4+Meki	G4
XO	Rep3	Activin+Meki	G4	4.45288	144.555	186.393	154670	2.87896e-05	0.000934601	0.0012051
XO	Rep3	Meki+Gsk3bi	G4	12.8127	256.4	118.363	230163	5.56681e-05	0.00111399	0.000514259
XO	Rep3	Meki+Jaki	G4
XO	Rep3	Meki+Bmp4i	G4	13.7834	321.791	105.243	222612	6.19169e-05	0.00144552	0.000472763
XX	Rep3	Activin+Bmp4i	G5	335.152	382.836	154.086	339245	0.000987935	0.00112849	0.000454203
XX	Rep3	Activin+Jaki	G5	245.194	132.121	244.618	317929	0.000771224	0.000415568	0.000769411
XX	Rep3	Activin+Gsk3bi	G5	189.714	321.139	189.677	296348	0.000640172	0.00108365	0.000640047
XX	Rep3	Activin+Igfri	G5	353.49	450.16	244.096	273665	0.00129169	0.00164493	0.000891953
XX	Rep3	Activin+Pi3ki	G5	514.977	385.771	217.694	279572	0.00184202	0.00137986	0.000778668
XX	Rep3	Activin+Fgf4	G5	1410.12	319.215	255.573	307197	0.00459027	0.00103912	0.000831951
XX	Rep3	Activin	G5	405.245	281.543	171.503	286107	0.00141641	0.000984048	0.000599438
XX	Rep3	DMSO	G5	715.194	426.348	133.56	311839	0.00229347	0.0013672	0.000428297
XO	Rep3	DMSO	G5	201.716	368.127	150.99	336566	0.000599337	0.00109377	0.00044862
XO	Rep3	Activin	G5	77.8926	290.326	345.101	232480	0.000335051	0.00124882	0.00148443
XO	Rep3	Activin+Fgf4	G5	177.748	119.967	120.179	120931	0.00146983	0.000992027	0.000993779
XO	Rep3	Activin+Pi3ki	G5
XO	Rep3	Activin+Igfri	G5	70.928	330.572	403.342	284595	0.000249224	0.00116155	0.00141725
XO	Rep3	Activin+Gsk3bi	G5	111.147	296.199	494.737	289442	0.000384003	0.00102335	0.00170928
XO	Rep3	Activin+Jaki	G5	32.688	91.0332	315.5	233978	0.000139705	0.000389067	0.00134842
XO	Rep3	Activin+Bmp4i	G5	33.5649	201.936	188.838	230085	0.000145881	0.000877656	0.000820733
XX	Rep3	Bmp4i	G6	206.322	414.916	112.368	405199	0.000509187	0.00102398	0.000277317
XX	Rep3	Pi3ki+Bmp4i	G6	620.078	294.377	82.4565	417665	0.00148463	0.000704816	0.000197423
XX	Rep3	Igfri+Bmp4i	G6	507.22	362.021	93.2754	394999	0.00128411	0.000916512	0.000236141
XX	Rep3	Igfri	G6	202.769	427.02	95.2559	406559	0.000498744	0.00105033	0.000234298
XX	Rep3	Pi3ki	G6	297.18	368.518	100.115	382097	0.000777761	0.000964461	0.000262015
XX	Rep3	Pi3ki+Jaki	G6	419.669	70.0117	100.751	388283	0.00108083	0.000180311	0.000259478
XX	Rep3	Igfri+Jaki	G6	535.322	128.566	123.588	407901	0.00131238	0.00031519	0.000302986
XX	Rep3	Jaki	G6	186.557	120.999	111.796	364950	0.000511185	0.00033155	0.000306332
XX	Rep3	DMSO	G6	623.192	408.432	111.474	412281	0.00151157	0.000990663	0.000270383
XO	Rep3	DMSO	G6	116.616	326.2	81.9399	412107	0.000282975	0.000791542	0.000198832
XO	Rep3	Jaki	G6
XO	Rep3	Igfri+Jaki	G6	40.3132	53.1543	25.103	224445	0.000179613	0.000236825	0.000111845
XO	Rep3	Pi3ki+Jaki	G6	30.1245	51.3691	28.1973	209866	0.000143542	0.000244771	0.000134358
XO	Rep3	Pi3ki	G6	32.0745	264.287	69.5156	319603	0.000100357	0.000826923	0.000217506
XO	Rep3	Igfri	G6	34.0945	269.479	62.6118	281199	0.000121247	0.00095832	0.00022266
XO	Rep3	Igfri+Bmp4i	G6
XO	Rep3	Pi3ki+Bmp4i	G6	48.7854	215.744	55.9863	301953	0.000161566	0.000714496	0.000185414
XO	Rep3	Bmp4i	G6	22.7595	140.379	71.2937	237965	9.56423e-05	0.000589914	0.000299597
XX	Rep3	Bmp4i+NoLif	G7	257.06	54.5459	78.1831	383804	0.000669768	0.000142119	0.000203706
XX	Rep3	Jaki+NoLif	G7	277.471	37.7344	70.9631	401881	0.000690431	9.38944e-05	0.000176577
XX	Rep3	Gsk3bi+NoLif	G7	197.704	57.3184	74.1611	419147	0.000471683	0.00013675	0.000176933
XX	Rep3	Igfri+NoLif	G7	250.444	86.9395	93.7969	445002	0.000562794	0.000195369	0.000210779
XX	Rep3	Pi3ki+NoLif	G7	346.316	91.25	112.72	464123	0.000746174	0.000196607	0.000242866
XX	Rep3	Fgfri+NoLif	G7	35.7412	70.6641	104.108	418530	8.5397e-05	0.000168839	0.000248747
XX	Rep3	Meki+NoLif	G7	1.65796	87.2246	96.7993	468545	3.53853e-06	0.000186161	0.000206596
XX	Rep3	NoLif	G7	209.144	70.0723	85.1555	397423	0.00052625	0.000176317	0.000214269
XX	Rep3	DMSO	G7	412.018	278.879	129.742	547292	0.00075283	0.000509561	0.000237061
XO	Rep3	DMSO	G7	72.0461	259.414	106.649	507403	0.00014199	0.000511258	0.000210186
XO	Rep3	NoLif	G7
XO	Rep3	Meki+NoLif	G7	9.521	106.205	98.3987	552818	1.72227e-05	0.000192116	0.000177995
XO	Rep3	Fgfri+NoLif	G7	5.89185	121.523	124.604	562671	1.04712e-05	0.000215976	0.000221451
XO	Rep3	Pi3ki+NoLif	G7	24.4045	67.0449	84.2815	463386	5.26657e-05	0.000144685	0.000181882
XO	Rep3	Igfri+NoLif	G7	56.5919	47.7207	56.1638	335688	0.000168585	0.000142158	0.00016731
XO	Rep3	Gsk3bi+NoLif	G7	65.9502	37.498	72.2708	366194	0.000180096	0.000102399	0.000197356
XO	Rep3	Jaki+NoLif	G7	8.45142	15.4785	30.7288	224929	3.75737e-05	6.88151e-05	0.000136615
XO	Rep3	Bmp4i+NoLif	G7	35.2421	32.252	72.6205	337516	0.000104416	9.55568e-05	0.000215162

## Sheet: MeanNormalized
Cell line	Replicate	Treatment	GEL_Number	ERKp	STAT3p	SMAD2p
XX	Rep1	Activin+NoLif	G1	1.69461	0.750269	1.40963
XX	Rep1	Fgf4+Bmp4i	G1	1.46517	1.71066	0.873279
XX	Rep1	Fgf4+Pi3ki	G1	2.82721	1.35846
XX	Rep1	Fgf4+Igfri	G1	2.05403	1.40862	0.797928
XX	Rep1	Fgf4+Jaki	G1	1.02594	0.445012	0.746814
XX	Rep1	Fgf4+NoLif	G1	2.10677	0.495448	0.699923
XX	Rep1	Fgf4	G1	1.53669	1.65489	0.973499
XX	Rep1	DMSO	G1	3.1075	1.5523	1.03848
XO	Rep1	DMSO	G1	0.164389	1.13843	0.901979
XO	Rep1	Fgf4	G1	0.276949	1.03849	0.83595
XO	Rep1	Fgf4+NoLif	G1	0.390539	0.0504818	0.83957
XO	Rep1	Fgf4+Jaki	G1	0.219717	0.0943912	0.828176
XO	Rep1	Fgf4+Igfri	G1	0.362244	1.14662	1.19463
XO	Rep1	Fgf4+Pi3ki	G1	0.319788	1.07184	0.73977
XO	Rep1	Fgf4+Bmp4i	G1	0.219512	1.29045	0.551689
XO	Rep1	Activin+NoLif	G1	0.171266	0.490156	1.83236
XX	Rep1	Fgfri+Bmp4i	G2	0.884334	0.925802	1.09435
XX	Rep1	Fgfri+Jaki	G2	0.289848	0.432346	1.19368
XX	Rep1	Fgfri+Gsk3bi	G2	0.411013	1.08735	0.942849
XX	Rep1	Fgfri+Igfri	G2	1.11443	0.884057	0.718711
XX	Rep1	Fgfri+Pi3ki	G2	1.67528	0.747887	1.07526
XX	Rep1	Activin+Fgfri	G2	1.12613	0.898042	1.65317
XX	Rep1	Fgf4+Fgfri	G2	0.588743	1.02437	0.904409
XX	Rep1	Fgfri	G2	1.18759	1.19199	0.885665
XX	Rep1	DMSO	G2	7.33344	1.40882	0.577398
XO	Rep1	DMSO	G2	0.739856	1.48929	0.684743
XO	Rep1	Fgfri	G2	0.201953	1.38432	0.676627
XO	Rep1	Fgf4+Fgfri	G2	0.146312	1.23596	0.925115
XO	Rep1	Activin+Fgfri	G2	0.201409	1.12948	2.61489
XO	Rep1	Fgfri+Pi3ki	G2	0.323562	0.759228	0.926419
XO	Rep1	Fgfri+Igfri	G2	0.425059	0.907633	0.894347
XO	Rep1	Fgfri+Gsk3bi	G2	0.124967	0.836775	0.957453
XO	Rep1	Fgfri+Jaki	G2	0.0712678	0.396248	0.652968
XO	Rep1	Fgfri+Bmp4i	G2	0.183492	0.957693	0.715281
XX	Rep1	Bmp4i+Gsk3bi	G3	1.93152	1.43066	1.73075
XX	Rep1	Igfri+Gsk3bi	G3	0.906139	1.30017	0.951943
XX	Rep1	Pi3ki+Gsk3bi	G3	1.09443	1.26465	0.88484
XX	Rep1	Jaki+Gsk3bi	G3	0.861601	0.383608	1.0014
XX	Rep1	Fgf4+Gsk3bi	G3	1.55259	1.24218	0.992604
XX	Rep1	Jaki+Bmp4i	G3	1.20567	0.449471	0.833336
XX	Rep1	Gsk3bi	G3	1.64279	1.43268	1.076
XX	Rep1	DMSO	G3	1.23177	1.55104	1.12776
XO	Rep1	DMSO	G3	0.218368	1.89533	1.01294
XO	Rep1	Gsk3bi	G3	0.294601	1.13373	1.11527
XO	Rep1	Jaki+Bmp4i	G3	0.419534	0.426157	0.752871
XO	Rep1	Fgf4+Gsk3bi	G3	0.680832	0.799731	0.922412
XO	Rep1	Jaki+Gsk3bi	G3	0.472295	0.355297	0.787447
XO	Rep1	Pi3ki+Gsk3bi	G3	0.383692	1.02015	0.977642
XO	Rep1	Igfri+Gsk3bi	G3	0.277996	0.994824	0.915973
XO	Rep1	Bmp4i+Gsk3bi	G3	0.332095	1.07885	0.785624
XX	Rep1	Meki+Bmp4i	G4	0.0915326	1.09799	0.870962
XX	Rep1	Meki+Jaki	G4	0.0336244	0.464369	0.739702
XX	Rep1	Meki+Gsk3bi	G4	0.122413	1.40139	0.83489
XX	Rep1	Activin+Meki	G4	0.049091	1.06931	1.02587
XX	Rep1	Fgf4+Meki	G4	0.0662926	1.1112	0.761586
XX	Rep1	Meki+Igfri	G4	0.25724	1.09435	0.62752
XX	Rep1	Meki+Pi3ki	G4	0.280686	1.06667	0.674275
XX	Rep1	Meki	G4	0.0908787	1.4238	0.819143
XX	Rep1	DMSO	G4	7.76695	1.11315	0.650793
XO	Rep1	DMSO	G4	1.46236	1.05047	0.802589
XO	Rep1	Meki	G4	0.346755	0.955025	0.824041
XO	Rep1	Meki+Pi3ki	G4	0.808026	0.806555	2.30905
XO	Rep1	Meki+Igfri	G4	0.580831	0.98819	0.827236
XO	Rep1	Fgf4+Meki	G4	0.714535	1.02665	0.744825
XO	Rep1	Activin+Meki	G4	0.403986	0.92332	2.66663
XO	Rep1	Meki+Gsk3bi	G4	0.414855	0.850771	0.796278
XO	Rep1	Meki+Jaki	G4	0.23425	0.335438	0.796337
XO	Rep1	Meki+Bmp4i	G4	0.182388	0.783859	0.821183
XX	Rep1	Activin+Bmp4i	G5	0.860518	1.40402	0.528538
XX	Rep1	Activin+Jaki	G5	0.766453	0.484302	0.900717
XX	Rep1	Activin+Gsk3bi	G5	1.2747	1.23638	0.829449
XX	Rep1	Activin+Igfri	G5	2.20101	0.967297	0.660692
XX	Rep1	Activin+Pi3ki	G5	3.06571	0.870073	0.704321
XX	Rep1	Activin+Fgf4	G5	2.67488	1.14618	0.725393
XX	Rep1	Activin	G5	1.49351	0.912028	0.663802
XX	Rep1	DMSO	G5	1.55125	1.39265	0.420526
XO	Rep1	DMSO	G5	0.398892	1.07499	0.654487
XO	Rep1	Activin	G5	0.140949	0.831535	2.50303
XO	Rep1	Activin+Fgf4	G5	0.365218	0.917853	1.8627
XO	Rep1	Activin+Pi3ki	G5	0.117964	0.851035	2.26732
XO	Rep1	Activin+Igfri	G5	0.175555	1.116	1.52736
XO	Rep1	Activin+Gsk3bi	G5	0.138786	1.15062	1.64161
XO	Rep1	Activin+Jaki	G5	0.165474	0.419632	1.19175
XO	Rep1	Activin+Bmp4i	G5	0.170225	1.29395	0.55465
XX	Rep1	Bmp4i	G6	0.702462	1.03471	0.546077
XX	Rep1	Pi3ki+Bmp4i	G6	0.831858	1.29626	0.666261
XX	Rep1	Igfri+Bmp4i	G6	1.19318	1.1795	0.864896
XX	Rep1	Igfri	G6	1.68547	1.22282	1.11998
XX	Rep1	Pi3ki	G6	3.04801	1.04135	1.20543
XX	Rep1	Pi3ki+Jaki	G6	1.50002	0.555643	1.34934
XX	Rep1	Igfri+Jaki	G6	1.70194	0.610207	1.29132
XX	Rep1	Jaki	G6	2.05577	0.426536	1.46095
XX	Rep1	DMSO	G6	1.80271	1.64896	1.50505
XO	Rep1	DMSO	G6	0.301363	1.51184	1.09394
XO	Rep1	Jaki	G6	0.761768	0.413801	0.942851
XO	Rep1	Igfri+Jaki	G6	0.344377	0.658368	0.963051
XO	Rep1	Pi3ki+Jaki	G6	0.294977	0.494696	0.97408
XO	Rep1	Pi3ki	G6	0.217396	0.957456	0.843837
XO	Rep1	Igfri	G6	0.136997	1.13991	0.689732
XO	Rep1	Igfri+Bmp4i	G6	0.143112	1.08495	0.39225
XO	Rep1	Pi3ki+Bmp4i	G6	0.156154	1.02423	0.356209
XO	Rep1	Bmp4i	G6	0.103545	1.17509	0.481532
XX	Rep1	Bmp4i+NoLif	G7	1.56607	0.724294	0.857089
XX	Rep1	Jaki+NoLif	G7	1.44539	0.653521	0.76506
XX	Rep1	Gsk3bi+NoLif	G7	1.41671	0.60393	0.847611
XX	Rep1	Igfri+NoLif	G7	2.53341	1.02377	0.87415
XX	Rep1	Pi3ki+NoLif	G7	2.65764	0.872028	1.2474
XX	Rep1	Fgfri+NoLif	G7	0.865312	0.811576	2.40854
XX	Rep1	Meki+NoLif	G7	0.0493869	0.63432	1.06007
XX	Rep1	NoLif	G7	1.77905	0.826515	1.13862
XX	Rep1	DMSO	G7	2.91349	2.176	1.07847
XO	Rep1	DMSO	G7	0.508182	2.25449	0.827492
XO	Rep1	NoLif	G7	0.182937	0.662187	0.896818
XO	Rep1	Meki+NoLif	G7	0.0356114	0.712856	1.01602
XO	Rep1	Fgfri+NoLif	G7	0.0624542	0.793946	0.842044
XO	Rep1	Pi3ki+NoLif	G7	0.311901	1.00364	1.00555
XO	Rep1	Igfri+NoLif	G7	0.264184	1.02314	0.776089
XO	Rep1	Gsk3bi+NoLif	G7	0.221529	0.847574	0.809366
XO	Rep1	Jaki+NoLif	G7	0.198223	0.505315	0.784229
XO	Rep1	Bmp4i+NoLif	G7	0.166337	0.835127	0.567065
XX	Rep2	Activin+NoLif	G1	1.71873	0.481394	1.267
XX	Rep2	Fgf4+Bmp4i	G1	1.20639	1.44134	0.620298
XX	Rep2	Fgf4+Pi3ki	G1	1.67396	1.65538	1.03839
XX	Rep2	Fgf4+Igfri	G1	1.41713	1.90772	1.04921
XX	Rep2	Fgf4+Jaki	G1	1.25594	0.44898	1.03615
XX	Rep2	Fgf4+NoLif	G1	2.41664	0.443788	1.2049
XX	Rep2	Fgf4	G1	1.19576	1.44094	1.12323
XX	Rep2	DMSO	G1	1.4094	1.92577	1.44258
XO	Rep2	DMSO	G1	0.242158	1.13701	0.832279
XO	Rep2	Fgf4	G1	0.728289	1.22963	0.816445
XO	Rep2	Fgf4+NoLif	G1	0.891197	0.381783	0.830127
XO	Rep2	Fgf4+Jaki	G1	0.428872	0.195002	0.699785
XO	Rep2	Fgf4+Igfri	G1	0.680475	1.0796	0.85661
XO	Rep2	Fgf4+Pi3ki	G1	0.61771	0.899467	0.872008
XO	Rep2	Fgf4+Bmp4i	G1	0.314792	1.0526	0.590136
XO	Rep2	Activin+NoLif	G1	1.14093	0.434452	1.46344
XX	Rep2	Fgfri+Bmp4i	G2	0.878571	1.29323	0.819557
XX	Rep2	Fgfri+Jaki	G2	0.538541	0.434061	0.695318
XX	Rep2	Fgfri+Gsk3bi	G2	0.66186	1.40095	0.530376
XX	Rep2	Fgfri+Igfri	G2	1.72885	1.48835	0.675798
XX	Rep2	Fgfri+Pi3ki	G2	2.12324	1.26887	0.733275
XX	Rep2	Activin+Fgfri	G2	0.554333	1.33607	0.89485
XX	Rep2	Fgf4+Fgfri	G2	0.63519	1.11753	0.962695
XX	Rep2	Fgfri	G2	0.551952	1.26495	1.27084
XX	Rep2	DMSO	G2	4.84473	0.952508	1.36426
XO	Rep2	DMSO	G2	1.43736	1.02749	1.44747
XO	Rep2	Fgfri	G2	0.224797	0.992563	0.852156
XO	Rep2	Fgf4+Fgfri	G2	0.363635	1.00367	0.804037
XO	Rep2	Activin+Fgfri	G2	0.166789	0.980566	2.38961
XO	Rep2	Fgfri+Pi3ki	G2	0.54638	0.923694	1.02402
XO	Rep2	Fgfri+Igfri	G2	0.555417	1.04599	0.876925
XO	Rep2	Fgfri+Gsk3bi	G2	0.184423	0.884311	0.813248
XO	Rep2	Fgfri+Jaki	G2	0.0831236	0.259938	0.834364
XO	Rep2	Fgfri+Bmp4i	G2	0.192905	0.825735	0.597447
XX	Rep2	Bmp4i+Gsk3bi	G3	1.86918	1.39039	1.03254
XX	Rep2	Igfri+Gsk3bi	G3	1.26585	1.52186	1.04598
XX	Rep2	Pi3ki+Gsk3bi	G3	1.5994	1.27974	1.1874
XX	Rep2	Jaki+Gsk3bi	G3	1.16379	0.337281	1.09891
XX	Rep2	Fgf4+Gsk3bi	G3	1.63733	1.45931	1.01413
XX	Rep2	Jaki+Bmp4i	G3	1.14415	0.339654	0.729118
XX	Rep2	Gsk3bi	G3	0.850424	1.54367	1.00801
XX	Rep2	DMSO	G3	1.10988	1.32919	0.921697
XO	Rep2	DMSO	G3	0.24097	1.25396	1.16692
XO	Rep2	Gsk3bi	G3	0.273243	1.22379	1.3267
XO	Rep2	Jaki+Bmp4i	G3	0.351068	0.342174	0.664632
XO	Rep2	Fgf4+Gsk3bi	G3	0.630826	1.06354	0.975785
XO	Rep2	Jaki+Gsk3bi	G3	0.247468	0.42152	1.26161
XO	Rep2	Pi3ki+Gsk3bi	G3	0.360479	0.963571	0.940847
XO	Rep2	Igfri+Gsk3bi	G3	0.211587	0.995575	1.0468
XO	Rep2	Bmp4i+Gsk3bi	G3	0.753521	1.12773	0.782146
XX	Rep2	Meki+Bmp4i	G4	0.0285789	0.968804	1.11995
XX	Rep2	Meki+Jaki	G4	0.0969603	0.307502	0.725935
XX	Rep2	Meki+Gsk3bi	G4	0.0297214	1.07484	0.584593
XX	Rep2	Activin+Meki	G4	0.022375	1.22985	1.50155
XX	Rep2	Fgf4+Meki	G4	0.0195292	1.07008	0.83251
XX	Rep2	Meki+Igfri	G4	0.0738562	1.10554	1.15858
XX	Rep2	Meki+Pi3ki	G4	0.124593	1.03061	0.931923
XX	Rep2	Meki	G4	0.0983137	1.28469	0.746915
XX	Rep2	DMSO	G4	8.75713	1.17807	0.634977
XO	Rep2	DMSO	G4	1.78693	1.00426	1.24722
XO	Rep2	Meki	G4	0.213527	1.19708	0.919434
XO	Rep2	Meki+Pi3ki	G4	0.581949	1.08744	1.17639
XO	Rep2	Meki+Igfri	G4	0.322752	1.02855	1.24276
XO	Rep2	Fgf4+Meki	G4	0.535569	1.15592	0.812818
XO	Rep2	Activin+Meki	G4	0.180582	1.21614	2.22845
XO	Rep2	Meki+Gsk3bi	G4	0.255378	0.910052	0.9364
XO	Rep2	Meki+Jaki	G4	0.194057	0.195943	0.86215
XO	Rep2	Meki+Bmp4i	G4	0.19714	0.640182	0.532222
XX	Rep2	Activin+Bmp4i	G5	0.627883	1.10515	0.512543
XX	Rep2	Activin+Jaki	G5	0.671265	0.386198	0.716145
XX	Rep2	Activin+Gsk3bi	G5	0.707935	1.26262	0.913527
XX	Rep2	Activin+Igfri	G5	0.943936	1.44626	0.804721
XX	Rep2	Activin+Pi3ki	G5	1.03181	1.45067	1.01546
XX	Rep2	Activin+Fgf4	G5	3.51971	1.29163	0.987613
XX	Rep2	Activin	G5	0.789731	1.26549	0.738771
XX	Rep2	DMSO	G5	2.83038	1.02624	0.502377
XO	Rep2	DMSO	G5	0.558927	0.942948	0.553086
XO	Rep2	Activin	G5	0.207736	1.01064	1.38233
XO	Rep2	Activin+Fgf4	G5	2.60945	0.823675	1.24223
XO	Rep2	Activin+Pi3ki	G5	0.452194	1.27523	1.97851
XO	Rep2	Activin+Igfri	G5	0.319282	1.16943	1.70055
XO	Rep2	Activin+Gsk3bi	G5	0.186659	0.894723	2.04851
XO	Rep2	Activin+Jaki	G5	0.141658	0.230727	1.72314
XO	Rep2	Activin+Bmp4i	G5	0.128522	0.948726	0.606529
XX	Rep2	Bmp4i	G6	0.581712	1.15539	1.42949
XX	Rep2	Pi3ki+Bmp4i	G6	1.75319	1.4371	0.769014
XX	Rep2	Igfri+Bmp4i	G6	1.25159	1.55219	0.710578
XX	Rep2	Igfri	G6	0.866596	1.59167	0.980687
XX	Rep2	Pi3ki	G6	1.34435	1.72083	1.10453
XX	Rep2	Pi3ki+Jaki	G6	3.12404	0.495616	1.61781
XX	Rep2	Igfri+Jaki	G6	1.63501	0.422051	1.29816
XX	Rep2	Jaki	G6	0.858849	0.393581	1.16681
XX	Rep2	DMSO	G6	2.52844	1.70938	1.16373
XO	Rep2	DMSO	G6	0.314521	0.711178	1.09739
XO	Rep2	Jaki	G6	0.169971	0.444927	0.734041
XO	Rep2	Igfri+Jaki	G6	0.305676	0.186906	0.660556
XO	Rep2	Pi3ki+Jaki	G6	0.355641	0.138791	0.697967
XO	Rep2	Pi3ki	G6	0.374549	1.42868	0.68026
XO	Rep2	Igfri	G6	0.261191	0.913725	0.971146
XO	Rep2	Igfri+Bmp4i	G6	0.378983	0.975692	1.04454
XO	Rep2	Pi3ki+Bmp4i	G6	0.455724	0.995059	0.732685
XO	Rep2	Bmp4i	G6	0.0684897	1.39751	0.951005
XX	Rep2	Bmp4i+NoLif	G7	2.24052	0.970142	0.840267
XX	Rep2	Jaki+NoLif	G7	2.2153	0.946884	0.906608
XX	Rep2	Gsk3bi+NoLif	G7	1.91356	1.21436	0.854036
XX	Rep2	Igfri+NoLif	G7	2.04215	1.35787	0.979123
XX	Rep2	Pi3ki+NoLif	G7	1.95235	1.11334	1.02102
XX	Rep2	Fgfri+NoLif	G7	0.226126	1.112	1.24777
XX	Rep2	Meki+NoLif	G7	0.0651903	0.726595	0.885253
XX	Rep2	NoLif	G7	1.31761	0.927571	1.36053
XX	Rep2	DMSO	G7	2.97143	1.90425	1.4697
XO	Rep2	DMSO	G7	1.05881	1.389	1.11365
XO	Rep2	NoLif	G7	0.174337	0.689226	1.31235
XO	Rep2	Meki+NoLif	G7	0.0282762	1.22331	1.05773
XO	Rep2	Fgfri+NoLif	G7	0.0431187	0.767637	1.17047
XO	Rep2	Pi3ki+NoLif	G7	0.233397	0.525173	0.849153
XO	Rep2	Igfri+NoLif	G7	0.259066	0.748863	1.00236
XO	Rep2	Gsk3bi+NoLif	G7	0.279053	0.669319	0.824565
XO	Rep2	Jaki+NoLif	G7	0.187798	0.531955	0.594982
XO	Rep2	Bmp4i+NoLif	G7	0.0895309	0.720599	0.50983
XX	Rep3	Activin+NoLif	G1	2.36362	0.389146	0.897822
XX	Rep3	Fgf4+Bmp4i	G1	1.18804	1.20199	0.636676
XX	Rep3	Fgf4+Pi3ki	G1	1.14898	0.668722	0.782826
XX	Rep3	Fgf4+Igfri	G1	1.28037	1.52391	1.52036
XX	Rep3	Fgf4+Jaki	G1
XX	Rep3	Fgf4+NoLif	G1	2.03574	0.342412	1.63368
XX	Rep3	Fgf4	G1	1.08354	1.23073	1.50677
XX	Rep3	DMSO	G1	1.91519	1.00617	1.09165
XO	Rep3	DMSO	G1	0.418921	0.858496	0.584118
XO	Rep3	Fgf4	G1	0.48428	0.736566	0.888922
XO	Rep3	Fgf4+NoLif	G1	0.401099	0.285895	0.727275
XO	Rep3	Fgf4+Jaki	G1	0.284391	0.306684	0.519928
XO	Rep3	Fgf4+Igfri	G1	0.3816	1.16673	0.400877
XO	Rep3	Fgf4+Pi3ki	G1	0.738124	1.92731	0.556966
XO	Rep3	Fgf4+Bmp4i	G1	0.86244	2.38127	0.797633
XO	Rep3	Activin+NoLif	G1	0.886729	0.898456	2.13901
XX	Rep3	Fgfri+Bmp4i	G2	0.985313	1.13719	1.04377
XX	Rep3	Fgfri+Jaki	G2	0.482489	0.315965	0.846164
XX	Rep3	Fgfri+Gsk3bi	G2	0.737941	0.913026	1.12528
XX	Rep3	Fgfri+Igfri	G2	0.996662	0.634316	0.75979
XX	Rep3	Fgfri+Pi3ki	G2	0.956819	0.445247	1.01576
XX	Rep3	Activin+Fgfri	G2	0.549659	0.946433	1.54616
XX	Rep3	Fgf4+Fgfri	G2	0.43636	1.19685	0.695387
XX	Rep3	Fgfri	G2	0.653425	1.59728	1.55284
XX	Rep3	DMSO	G2	5.5026	1.33825	1.28155
XO	Rep3	DMSO	G2	1.99278	0.888706	0.636292
XO	Rep3	Fgfri	G2	0.291312	1.38746	0.847695
XO	Rep3	Fgf4+Fgfri	G2	0.54393	1.56572	0.758613
XO	Rep3	Activin+Fgfri	G2	0.37878	1.1281	2.557
XO	Rep3	Fgfri+Pi3ki	G2	0.56766	0.938484	0.731304
XO	Rep3	Fgfri+Igfri	G2	0.235095	1.21757	0.48134
XO	Rep3	Fgfri+Gsk3bi	G2	0.294345	0.836766	0.729652
XO	Rep3	Fgfri+Jaki	G2	0.128008	0.236136	0.469396
XO	Rep3	Fgfri+Bmp4i	G2	0.227427	1.35347	0.641947
XX	Rep3	Bmp4i+Gsk3bi	G3	1.88693	1.1345	0.87902
XX	Rep3	Igfri+Gsk3bi	G3	1.18545	1.36977	1.38874
XX	Rep3	Pi3ki+Gsk3bi	G3	2.13996	1.18442	1.16165
XX	Rep3	Jaki+Gsk3bi	G3	1.3701	0.461657	1.29767
XX	Rep3	Fgf4+Gsk3bi	G3	1.18902	1.30303	1.04308
XX	Rep3	Jaki+Bmp4i	G3	1.39872	0.526429	0.888672
XX	Rep3	Gsk3bi	G3	0.551963	1.67867	1.21082
XX	Rep3	DMSO	G3	1.97321	1.73127	1.3766
XO	Rep3	DMSO	G3	0.306392	1.40922	0.763014
XO	Rep3	Gsk3bi	G3
XO	Rep3	Jaki+Bmp4i	G3	0.118988	0.446999	0.354258
XO	Rep3	Fgf4+Gsk3bi	G3
XO	Rep3	Jaki+Gsk3bi	G3	0.28686	0.336653	0.899521
XO	Rep3	Pi3ki+Gsk3bi	G3
XO	Rep3	Igfri+Gsk3bi	G3	0.0988262	0.853086	0.625777
XO	Rep3	Bmp4i+Gsk3bi	G3	0.203459	0.642431	0.72751
XX	Rep3	Meki+Bmp4i	G4	0.0769192	1.23562	0.962555
XX	Rep3	Meki+Jaki	G4	0.120385	0.399931	0.899673
XX	Rep3	Meki+Gsk3bi	G4	0.144833	1.1114	0.972559
XX	Rep3	Activin+Meki	G4	0.0355702	1.00361	1.10831
XX	Rep3	Fgf4+Meki	G4	0.089018	1.29938	0.681399
XX	Rep3	Meki+Igfri	G4	0.185114	0.927011	0.699085
XX	Rep3	Meki+Pi3ki	G4	0.0680163	1.07954	1.18823
XX	Rep3	Meki	G4	0.399585	1.52232	0.965497
XX	Rep3	DMSO	G4	9.52303	1.36067	1.17262
XO	Rep3	DMSO	G4	0.792815	1.01387	0.793173
XO	Rep3	Meki	G4	0.38534	0.832994	0.916661
XO	Rep3	Meki+Pi3ki	G4	0.423868	0.771609	1.01967
XO	Rep3	Meki+Igfri	G4
XO	Rep3	Fgf4+Meki	G4
XO	Rep3	Activin+Meki	G4	0.0744999	0.655846	1.96638
XO	Rep3	Meki+Gsk3bi	G4	0.144055	0.781734	0.839126
XO	Rep3	Meki+Jaki	G4
XO	Rep3	Meki+Bmp4i	G4	0.160225	1.01438	0.771417
XX	Rep3	Activin+Bmp4i	G5	0.863921	1.064	0.511908
XX	Rep3	Activin+Jaki	G5	0.674413	0.391817	0.867161
XX	Rep3	Activin+Gsk3bi	G5	0.559812	1.02172	0.721362
XX	Rep3	Activin+Igfri	G5	1.12955	1.55092	1.00527
XX	Rep3	Activin+Pi3ki	G5	1.61079	1.301	0.877595
XX	Rep3	Activin+Fgf4	G5	4.01406	0.979732	0.937647
XX	Rep3	Activin	G5	1.23861	0.927807	0.675594
XX	Rep3	DMSO	G5	2.00558	1.28906	0.48271
XO	Rep3	DMSO	G5	0.524103	1.03126	0.505616
XO	Rep3	Activin	G5	0.292992	1.17745	1.67303
XO	Rep3	Activin+Fgf4	G5	1.28532	0.93533	1.12004
XO	Rep3	Activin+Pi3ki	G5
XO	Rep3	Activin+Igfri	G5	0.21794	1.09517	1.59731
XO	Rep3	Activin+Gsk3bi	G5	0.3358	0.964859	1.92644
XO	Rep3	Activin+Jaki	G5	0.122168	0.366831	1.51973
XO	Rep3	Activin+Bmp4i	G5	0.127568	0.827496	0.925004
XX	Rep3	Bmp4i	G6	0.810738	1.49806	1.16114
XX	Rep3	Pi3ki+Bmp4i	G6	2.36386	1.03113	0.826621
XX	Rep3	Igfri+Bmp4i	G6	2.04458	1.34083	0.988736
XX	Rep3	Igfri	G6	0.794111	1.5366	0.981019
XX	Rep3	Pi3ki	G6	1.23837	1.41098	1.09707
XX	Rep3	Pi3ki+Jaki	G6	1.72093	0.26379	1.08645
XX	Rep3	Igfri+Jaki	G6	2.0896	0.461115	1.26862
XX	Rep3	Jaki	G6	0.81392	0.485048	1.28263
XX	Rep3	DMSO	G6	2.40675	1.44931	1.13211
XO	Rep3	DMSO	G6	0.450558	1.158	0.832521
XO	Rep3	Jaki	G6
XO	Rep3	Igfri+Jaki	G6	0.285983	0.346469	0.468301
XO	Rep3	Pi3ki+Jaki	G6	0.22855	0.358093	0.562567
XO	Rep3	Pi3ki	G6	0.159791	1.20977	0.910712
XO	Rep3	Igfri	G6	0.193052	1.40199	0.932292
XO	Rep3	Igfri+Bmp4i	G6
XO	Rep3	Pi3ki+Bmp4i	G6	0.257249	1.04529	0.77634
XO	Rep3	Bmp4i	G6	0.152284	0.863028	1.25443
XX	Rep3	Bmp4i+NoLif	G7	2.20714	0.692948	0.998443
XX	Rep3	Jaki+NoLif	G7	2.27523	0.457813	0.865476
XX	Rep3	Gsk3bi+NoLif	G7	1.55437	0.666769	0.867221
XX	Rep3	Igfri+NoLif	G7	1.85462	0.952583	1.03311
XX	Rep3	Pi3ki+NoLif	G7	2.45893	0.958623	1.19038
XX	Rep3	Fgfri+NoLif	G7	0.281416	0.823228	1.21921
XX	Rep3	Meki+NoLif	G7	0.0116608	0.907686	1.01261
XX	Rep3	NoLif	G7	1.73419	0.859689	1.05022
XX	Rep3	DMSO	G7	2.48086	2.48453	1.16193
XO	Rep3	DMSO	G7	0.467911	2.49281	1.0302
XO	Rep3	NoLif	G7
XO	Rep3	Meki+NoLif	G7	0.0567553	0.936723	0.872423
XO	Rep3	Fgfri+NoLif	G7	0.0345066	1.05306	1.08542
XO	Rep3	Pi3ki+NoLif	G7	0.173554	0.705458	0.891475
XO	Rep3	Igfri+NoLif	G7	0.555552	0.693137	0.820051
XO	Rep3	Gsk3bi+NoLif	G7	0.593486	0.499281	0.967322
XO	Rep3	Jaki+NoLif	G7	0.12382	0.33553	0.669606
XO	Rep3	Bmp4i+NoLif	G7	0.344091	0.465918	1.05459

## Sheet: FoldChange
Cell line	Replicate	Treatment	GEL_Number	ERKp_FC	STAT3p_FC	SMAD2p_FC
XX	Rep1	Activin+NoLif	G1	0.790385	0.501937	1.18366
XX	Rep1	Fgf4+Bmp4i	G1	0.683371	1.14445	0.733292
XX	Rep1	Fgf4+Pi3ki	G1	1.31864	0.908823
XX	Rep1	Fgf4+Igfri	G1	0.958022	0.94238	0.67002
XX	Rep1	Fgf4+Jaki	G1	0.478508	0.297717	0.627099
XX	Rep1	Fgf4+NoLif	G1	0.982623	0.331459	0.587725
XX	Rep1	Fgf4	G1	0.716732	1.10714	0.817446
XX	Rep1	DMSO	G1	1.44937	1.03851	0.872008
XO	Rep1	DMSO	G1	0.59744	1.08978	1.16717
XO	Rep1	Fgf4	G1	1.00652	0.994109	1.08173
XO	Rep1	Fgf4+NoLif	G1	1.41934	0.0483244	1.08641
XO	Rep1	Fgf4+Jaki	G1	0.798518	0.0903572	1.07167
XO	Rep1	Fgf4+Igfri	G1	1.31651	1.09762	1.54586
XO	Rep1	Fgf4+Pi3ki	G1	1.16221	1.02604	0.957269
XO	Rep1	Fgf4+Bmp4i	G1	0.797773	1.2353	0.713891
XO	Rep1	Activin+NoLif	G1	0.622431	0.469209	2.37109
XX	Rep1	Fgfri+Bmp4i	G2	0.15005	0.750734	1.01857
XX	Rep1	Fgfri+Jaki	G2	0.0491803	0.35059	1.11102
XX	Rep1	Fgfri+Gsk3bi	G2	0.069739	0.881736	0.877557
XX	Rep1	Fgfri+Igfri	G2	0.189092	0.716884	0.66894
XX	Rep1	Fgfri+Pi3ki	G2	0.284255	0.606463	1.0008
XX	Rep1	Activin+Fgfri	G2	0.191077	0.728224	1.53869
XX	Rep1	Fgf4+Fgfri	G2	0.0998955	0.830666	0.841778
XX	Rep1	Fgfri	G2	0.201505	0.966586	0.824333
XX	Rep1	DMSO	G2	1.24431	1.14242	0.537413
XO	Rep1	DMSO	G2	0.532271	1.31196	0.742001
XO	Rep1	Fgfri	G2	0.14529	1.21949	0.733206
XO	Rep1	Fgf4+Fgfri	G2	0.105261	1.08879	1.00247
XO	Rep1	Activin+Fgfri	G2	0.144899	0.994996	2.83354
XO	Rep1	Fgfri+Pi3ki	G2	0.232779	0.668827	1.00388
XO	Rep1	Fgfri+Igfri	G2	0.305798	0.799561	0.969132
XO	Rep1	Fgfri+Gsk3bi	G2	0.0899045	0.73714	1.03751
XO	Rep1	Fgfri+Jaki	G2	0.0512718	0.349066	0.707568
XO	Rep1	Fgfri+Bmp4i	G2	0.132009	0.843661	0.775092
XX	Rep1	Bmp4i+Gsk3bi	G3	1.34293	0.930714	1.51552
XX	Rep1	Igfri+Gsk3bi	G3	0.630013	0.845821	0.833563
XX	Rep1	Pi3ki+Gsk3bi	G3	0.760926	0.822715	0.774805
XX	Rep1	Jaki+Gsk3bi	G3	0.599047	0.249555	0.876868
XX	Rep1	Fgf4+Gsk3bi	G3	1.07947	0.808098	0.869167
XX	Rep1	Jaki+Bmp4i	G3	0.838266	0.292402	0.729706
XX	Rep1	Gsk3bi	G3	1.14219	0.932024	0.942192
XX	Rep1	DMSO	G3	0.856418	1.00902	0.987513
XO	Rep1	DMSO	G3	0.855528	1.24734	1.0326
XO	Rep1	Gsk3bi	G3	1.1542	0.74612	1.13692
XO	Rep1	Jaki+Bmp4i	G3	1.64366	0.280459	0.767485
XO	Rep1	Fgf4+Gsk3bi	G3	2.66738	0.526312	0.940317
XO	Rep1	Jaki+Gsk3bi	G3	1.85037	0.233825	0.802732
XO	Rep1	Pi3ki+Gsk3bi	G3	1.50324	0.671371	0.996619
XO	Rep1	Igfri+Gsk3bi	G3	1.08914	0.654704	0.933753
XO	Rep1	Bmp4i+Gsk3bi	G3	1.30109	0.710006	0.800874
XX	Rep1	Meki+Bmp4i	G4	0.0105424	0.901988	1.06284
XX	Rep1	Meki+Jaki	G4	0.00387272	0.381475	0.902666
XX	Rep1	Meki+Gsk3bi	G4	0.014099	1.15123	1.01883
XX	Rep1	Activin+Meki	G4	0.0056541	0.878428	1.25187
XX	Rep1	Fgf4+Meki	G4	0.00763531	0.912841	0.929371
XX	Rep1	Meki+Igfri	G4	0.0296279	0.899	0.765769
XX	Rep1	Meki+Pi3ki	G4	0.0323283	0.876259	0.822825
XX	Rep1	Meki	G4	0.010467	1.16964	0.999609
XX	Rep1	DMSO	G4	0.894566	0.914446	0.794169
XO	Rep1	DMSO	G4	1.08534	1.02699	0.846915
XO	Rep1	Meki	G4	0.257358	0.933674	0.869551
XO	Rep1	Meki+Pi3ki	G4	0.599708	0.788523	2.43658
XO	Rep1	Meki+Igfri	G4	0.431086	0.966097	0.872922
XO	Rep1	Fgf4+Meki	G4	0.53032	1.0037	0.78596
XO	Rep1	Activin+Meki	G4	0.299834	0.902677	2.8139
XO	Rep1	Meki+Gsk3bi	G4	0.3079	0.83175	0.840255
XO	Rep1	Meki+Jaki	G4	0.173858	0.327939	0.840317
XO	Rep1	Meki+Bmp4i	G4	0.135366	0.766334	0.866536
XX	Rep1	Activin+Bmp4i	G5	0.404176	1.13596	1.12806
XX	Rep1	Activin+Jaki	G5	0.359994	0.391836	1.9224
XX	Rep1	Activin+Gsk3bi	G5	0.598711	1.00032	1.77029
XX	Rep1	Activin+Igfri	G5	1.03379	0.782614	1.41012
XX	Rep1	Activin+Pi3ki	G5	1.43993	0.703952	1.50323
XX	Rep1	Activin+Fgf4	G5	1.25636	0.927343	1.54821
XX	Rep1	Activin	G5	0.701487	0.737897	1.41675
XX	Rep1	DMSO	G5	0.728603	1.12675	0.897528
XO	Rep1	DMSO	G5	0.807516	1.05764	1.14609
XO	Rep1	Activin	G5	0.285337	0.818119	4.38312
XO	Rep1	Activin+Fgf4	G5	0.739348	0.903044	3.2618
XO	Rep1	Activin+Pi3ki	G5	0.238806	0.837304	3.97035
XO	Rep1	Activin+Igfri	G5	0.355392	1.09799	2.6746
XO	Rep1	Activin+Gsk3bi	G5	0.280958	1.13206	2.87465
XO	Rep1	Activin+Jaki	G5	0.334985	0.412862	2.0869
XO	Rep1	Activin+Bmp4i	G5	0.344604	1.27307	0.971258
XX	Rep1	Bmp4i	G6	0.312766	0.645666	0.431012
XX	Rep1	Pi3ki+Bmp4i	G6	0.370379	0.808873	0.525872
XX	Rep1	Igfri+Bmp4i	G6	0.531254	0.736013	0.682652
XX	Rep1	Igfri	G6	0.750444	0.763047	0.883989
XX	Rep1	Pi3ki	G6	1.3571	0.649805	0.951434
XX	Rep1	Pi3ki+Jaki	G6	0.667872	0.346724	1.06502
XX	Rep1	Igfri+Jaki	G6	0.757778	0.380772	1.01923
XX	Rep1	Jaki	G6	0.915315	0.26616	1.15311
XX	Rep1	DMSO	G6	0.802642	1.02896	1.18792
XO	Rep1	DMSO	G6	0.847762	1.34146	1.08532
XO	Rep1	Jaki	G6	2.14292	0.367168	0.935413
XO	Rep1	Igfri+Jaki	G6	0.968764	0.584174	0.955454
XO	Rep1	Pi3ki+Jaki	G6	0.829798	0.438947	0.966396
XO	Rep1	Pi3ki	G6	0.611556	0.849557	0.837181
XO	Rep1	Igfri	G6	0.385385	1.01145	0.684291
XO	Rep1	Igfri+Bmp4i	G6	0.402587	0.962682	0.389156
XO	Rep1	Pi3ki+Bmp4i	G6	0.439277	0.908807	0.353399
XO	Rep1	Bmp4i	G6	0.291283	1.04266	0.477734
XX	Rep1	Bmp4i+NoLif	G7	0.561599	0.330991	0.693045
XX	Rep1	Jaki+NoLif	G7	0.518322	0.298649	0.618631
XX	Rep1	Gsk3bi+NoLif	G7	0.508036	0.275987	0.685382
XX	Rep1	Igfri+NoLif	G7	0.908491	0.467845	0.706841
XX	Rep1	Pi3ki+NoLif	G7	0.953038	0.398503	1.00865
XX	Rep1	Fgfri+NoLif	G7	0.310304	0.370878	1.94756
XX	Rep1	Meki+NoLif	G7	0.0177103	0.289874	0.857174
XX	Rep1	NoLif	G7	0.637973	0.377705	0.920692
XX	Rep1	DMSO	G7	1.04479	0.994397	0.872052
XO	Rep1	DMSO	G7	0.7492	1.10221	0.835472
XO	Rep1	NoLif	G7	0.269699	0.323739	0.905467
XO	Rep1	Meki+NoLif	G7	0.0525009	0.348511	1.02582
XO	Rep1	Fgfri+NoLif	G7	0.0920745	0.388155	0.850164
XO	Rep1	Pi3ki+NoLif	G7	0.459828	0.490673	1.01525
XO	Rep1	Igfri+NoLif	G7	0.389479	0.500207	0.783573
XO	Rep1	Gsk3bi+NoLif	G7	0.326594	0.414374	0.817171
XO	Rep1	Jaki+NoLif	G7	0.292234	0.247045	0.791791
XO	Rep1	Bmp4i+NoLif	G7	0.245226	0.408288	0.572534
XX	Rep2	Activin+NoLif	G1	0.801634	0.322057	1.0639
XX	Rep2	Fgf4+Bmp4i	G1	0.562675	0.964273	0.520864
XX	Rep2	Fgf4+Pi3ki	G1	0.780754	1.10747	0.87194
XX	Rep2	Fgf4+Igfri	G1	0.660964	1.27628	0.881022
XX	Rep2	Fgf4+Jaki	G1	0.585783	0.300372	0.870054
XX	Rep2	Fgf4+NoLif	G1	1.12715	0.296898	1.01176
XX	Rep2	Fgf4	G1	0.557714	0.964003	0.94318
XX	Rep2	DMSO	G1	0.657359	1.28836	1.21133
XO	Rep2	DMSO	G1	0.880075	1.08842	1.07698
XO	Rep2	Fgf4	G1	2.64682	1.17708	1.05649
XO	Rep2	Fgf4+NoLif	G1	3.23888	0.365466	1.07419
XO	Rep2	Fgf4+Jaki	G1	1.55865	0.186668	0.905528
XO	Rep2	Fgf4+Igfri	G1	2.47305	1.03346	1.10846
XO	Rep2	Fgf4+Pi3ki	G1	2.24495	0.861026	1.12839
XO	Rep2	Fgf4+Bmp4i	G1	1.14405	1.00762	0.763642
XO	Rep2	Activin+NoLif	G1	4.14648	0.415885	1.89371
XX	Rep2	Fgfri+Bmp4i	G2	0.149072	1.04868	0.762803
XX	Rep2	Fgfri+Jaki	G2	0.0913773	0.351981	0.647167
XX	Rep2	Fgfri+Gsk3bi	G2	0.112302	1.13603	0.493648
XX	Rep2	Fgfri+Igfri	G2	0.293343	1.20691	0.628999
XX	Rep2	Fgfri+Pi3ki	G2	0.360262	1.02893	0.682495
XX	Rep2	Activin+Fgfri	G2	0.094057	1.08342	0.832882
XX	Rep2	Fgf4+Fgfri	G2	0.107776	0.906207	0.896028
XX	Rep2	Fgfri	G2	0.0936529	1.02575	1.18283
XX	Rep2	DMSO	G2	0.822033	0.772391	1.26978
XO	Rep2	DMSO	G2	1.03407	0.905151	1.5685
XO	Rep2	Fgfri	G2	0.161724	0.874379	0.923412
XO	Rep2	Fgf4+Fgfri	G2	0.261608	0.884164	0.87127
XO	Rep2	Activin+Fgfri	G2	0.119992	0.86381	2.58943
XO	Rep2	Fgfri+Pi3ki	G2	0.393079	0.81371	1.10965
XO	Rep2	Fgfri+Igfri	G2	0.399581	0.921446	0.950253
XO	Rep2	Fgfri+Gsk3bi	G2	0.132678	0.779016	0.881251
XO	Rep2	Fgfri+Jaki	G2	0.0598011	0.228987	0.904133
XO	Rep2	Fgfri+Bmp4i	G2	0.138781	0.727415	0.647404
XX	Rep2	Bmp4i+Gsk3bi	G3	1.29959	0.904518	0.904141
XX	Rep2	Igfri+Gsk3bi	G3	0.880111	0.990045	0.915908
XX	Rep2	Pi3ki+Gsk3bi	G3	1.11202	0.832535	1.03974
XX	Rep2	Jaki+Gsk3bi	G3	0.809151	0.219418	0.962252
XX	Rep2	Fgf4+Gsk3bi	G3	1.13839	0.94935	0.888021
XX	Rep2	Jaki+Bmp4i	G3	0.795497	0.220961	0.638448
XX	Rep2	Gsk3bi	G3	0.591276	1.00423	0.88266
XX	Rep2	DMSO	G3	0.771667	0.864699	0.807078
XO	Rep2	DMSO	G3	0.944079	0.825242	1.18957
XO	Rep2	Gsk3bi	G3	1.07052	0.805387	1.35246
XO	Rep2	Jaki+Bmp4i	G3	1.37542	0.225189	0.677533
XO	Rep2	Fgf4+Gsk3bi	G3	2.47147	0.69993	0.994726
XO	Rep2	Jaki+Gsk3bi	G3	0.969539	0.277407	1.2861
XO	Rep2	Pi3ki+Gsk3bi	G3	1.4123	0.634137	0.959109
XO	Rep2	Igfri+Gsk3bi	G3	0.828964	0.655199	1.06712
XO	Rep2	Bmp4i+Gsk3bi	G3	2.95217	0.742169	0.797328
XX	Rep2	Meki+Bmp4i	G4	0.0032916	0.795865	1.36669
XX	Rep2	Meki+Jaki	G4	0.0111675	0.25261	0.885866
XX	Rep2	Meki+Gsk3bi	G4	0.00342318	0.882975	0.713384
XX	Rep2	Activin+Meki	G4	0.00257706	1.01031	1.83236
XX	Rep2	Fgf4+Meki	G4	0.0022493	0.879062	1.01592
XX	Rep2	Meki+Igfri	G4	0.00850646	0.908194	1.41383
XX	Rep2	Meki+Pi3ki	G4	0.0143501	0.846641	1.13723
XX	Rep2	Meki	G4	0.0113234	1.05536	0.911468
XX	Rep2	DMSO	G4	1.00861	0.967777	0.774869
XO	Rep2	DMSO	G4	1.32624	0.981812	1.31611
XO	Rep2	Meki	G4	0.158477	1.17032	0.970212
XO	Rep2	Meki+Pi3ki	G4	0.431916	1.06313	1.24136
XO	Rep2	Meki+Igfri	G4	0.239543	1.00555	1.3114
XO	Rep2	Fgf4+Meki	G4	0.397493	1.13008	0.857708
XO	Rep2	Activin+Meki	G4	0.134026	1.18895	2.35152
XO	Rep2	Meki+Gsk3bi	G4	0.189538	0.889706	0.988115
XO	Rep2	Meki+Jaki	G4	0.144027	0.191562	0.909765
XO	Rep2	Meki+Bmp4i	G4	0.146315	0.62587	0.561616
XX	Rep2	Activin+Bmp4i	G5	0.29491	0.894143	1.09392
XX	Rep2	Activin+Jaki	G5	0.315286	0.312462	1.52847
XX	Rep2	Activin+Gsk3bi	G5	0.332509	1.02155	1.94974
XX	Rep2	Activin+Igfri	G5	0.443356	1.17013	1.71752
XX	Rep2	Activin+Pi3ki	G5	0.484632	1.1737	2.1673
XX	Rep2	Activin+Fgf4	G5	1.65317	1.04502	2.10786
XX	Rep2	Activin	G5	0.370928	1.02387	1.57676
XX	Rep2	DMSO	G5	1.3294	0.830301	1.07222
XO	Rep2	DMSO	G5	1.13149	0.927735	0.968521
XO	Rep2	Activin	G5	0.42054	0.994331	2.42063
XO	Rep2	Activin+Fgf4	G5	5.28256	0.810386	2.17529
XO	Rep2	Activin+Pi3ki	G5	0.915421	1.25466	3.4646
XO	Rep2	Activin+Igfri	G5	0.646355	1.15057	2.97787
XO	Rep2	Activin+Gsk3bi	G5	0.377872	0.880288	3.58718
XO	Rep2	Activin+Jaki	G5	0.286771	0.227004	3.01742
XO	Rep2	Activin+Bmp4i	G5	0.260179	0.93342	1.0621
XX	Rep2	Bmp4i	G6	0.259003	0.72097	1.12828
XX	Rep2	Pi3ki+Bmp4i	G6	0.780594	0.896757	0.606974
XX	Rep2	Igfri+Bmp4i	G6	0.55726	0.968573	0.560851
XX	Rep2	Igfri	G6	0.385846	0.99321	0.774044
XX	Rep2	Pi3ki	G6	0.598562	1.0738	0.871795
XX	Rep2	Pi3ki+Jaki	G6	1.39095	0.309267	1.27692
XX	Rep2	Igfri+Jaki	G6	0.727978	0.263362	1.02462
XX	Rep2	Jaki	G6	0.382396	0.245596	0.920946
XX	Rep2	DMSO	G6	1.12577	1.06666	0.918519
XO	Rep2	DMSO	G6	0.884776	0.631033	1.08873
XO	Rep2	Jaki	G6	0.478144	0.394786	0.72825
XO	Rep2	Igfri+Jaki	G6	0.859894	0.165843	0.655346
XO	Rep2	Pi3ki+Jaki	G6	1.00045	0.123151	0.692462
XO	Rep2	Pi3ki	G6	1.05364	1.26767	0.674893
XO	Rep2	Igfri	G6	0.734754	0.810754	0.963485
XO	Rep2	Igfri+Bmp4i	G6	1.06612	0.865737	1.0363
XO	Rep2	Pi3ki+Bmp4i	G6	1.28199	0.882922	0.726905
XO	Rep2	Bmp4i	G6	0.192668	1.24002	0.943503
XX	Rep2	Bmp4i+NoLif	G7	0.803461	0.44334	0.679444
XX	Rep2	Jaki+NoLif	G7	0.794416	0.432711	0.733087
XX	Rep2	Gsk3bi+NoLif	G7	0.686211	0.554943	0.690577
XX	Rep2	Igfri+NoLif	G7	0.732323	0.620526	0.791723
XX	Rep2	Pi3ki+NoLif	G7	0.70012	0.508779	0.825603
XX	Rep2	Fgfri+NoLif	G7	0.0810896	0.508168	1.00895
XX	Rep2	Meki+NoLif	G7	0.0233775	0.332042	0.715819
XX	Rep2	NoLif	G7	0.4725	0.423885	1.10013
XX	Rep2	DMSO	G7	1.06557	0.870211	1.18841
XO	Rep2	DMSO	G7	1.56097	0.679075	1.12439
XO	Rep2	NoLif	G7	0.257021	0.336958	1.32501
XO	Rep2	Meki+NoLif	G7	0.0416868	0.59807	1.06793
XO	Rep2	Fgfri+NoLif	G7	0.0635688	0.375293	1.18176
XO	Rep2	Pi3ki+NoLif	G7	0.344091	0.256754	0.857342
XO	Rep2	Igfri+NoLif	G7	0.381935	0.366114	1.01203
XO	Rep2	Gsk3bi+NoLif	G7	0.4114	0.327226	0.832517
XO	Rep2	Jaki+NoLif	G7	0.276866	0.26007	0.60072
XO	Rep2	Bmp4i+NoLif	G7	0.131993	0.352296	0.514747
XX	Rep3	Activin+NoLif	G1	1.10242	0.260342	0.753901
XX	Rep3	Fgf4+Bmp4i	G1	0.554117	0.804143	0.534616
XX	Rep3	Fgf4+Pi3ki	G1	0.535898	0.447381	0.657338
XX	Rep3	Fgf4+Igfri	G1	0.597181	1.01951	1.27665
XX	Rep3	Fgf4+Jaki	G1
XX	Rep3	Fgf4+NoLif	G1	0.949493	0.229077	1.3718
XX	Rep3	Fgf4	G1	0.505375	0.823372	1.26523
XX	Rep3	DMSO	G1	0.893267	0.673138	0.916659
XO	Rep3	DMSO	G1	1.52248	0.821807	0.755854
XO	Rep3	Fgf4	G1	1.76002	0.705088	1.15027
XO	Rep3	Fgf4+NoLif	G1	1.45772	0.273677	0.941101
XO	Rep3	Fgf4+Jaki	G1	1.03356	0.293577	0.672792
XO	Rep3	Fgf4+Igfri	G1	1.38685	1.11687	0.518738
XO	Rep3	Fgf4+Pi3ki	G1	2.68257	1.84495	0.72072
XO	Rep3	Fgf4+Bmp4i	G1	3.13437	2.2795	1.03214
XO	Rep3	Activin+NoLif	G1	3.22264	0.860059	2.76789
XX	Rep3	Fgfri+Bmp4i	G2	0.167184	0.922149	0.971486
XX	Rep3	Fgfri+Jaki	G2	0.0818667	0.256217	0.787567
XX	Rep3	Fgfri+Gsk3bi	G2	0.125211	0.740374	1.04736
XX	Rep3	Fgfri+Igfri	G2	0.169109	0.514368	0.707175
XX	Rep3	Fgfri+Pi3ki	G2	0.162349	0.361052	0.945421
XX	Rep3	Activin+Fgfri	G2	0.0932638	0.767464	1.43909
XX	Rep3	Fgf4+Fgfri	G2	0.0740397	0.970531	0.647232
XX	Rep3	Fgfri	G2	0.11087	1.29524	1.4453
XX	Rep3	DMSO	G2	0.933658	1.08519	1.1928
XO	Rep3	DMSO	G2	1.43366	0.782888	0.689498
XO	Rep3	Fgfri	G2	0.209577	1.22226	0.918578
XO	Rep3	Fgf4+Fgfri	G2	0.391317	1.37929	0.822047
XO	Rep3	Activin+Fgfri	G2	0.272504	0.993775	2.77082
XO	Rep3	Fgfri+Pi3ki	G2	0.408388	0.826739	0.792455
XO	Rep3	Fgfri+Igfri	G2	0.169133	1.07259	0.521589
XO	Rep3	Fgfri+Gsk3bi	G2	0.211759	0.737132	0.790665
XO	Rep3	Fgfri+Jaki	G2	0.0920923	0.208019	0.508647
XO	Rep3	Fgfri+Bmp4i	G2	0.163616	1.19231	0.695626
XX	Rep3	Bmp4i+Gsk3bi	G3	1.31193	0.738045	0.769709
XX	Rep3	Igfri+Gsk3bi	G3	0.82421	0.891102	1.21604
XX	Rep3	Pi3ki+Gsk3bi	G3	1.48785	0.770519	1.01719
XX	Rep3	Jaki+Gsk3bi	G3	0.952594	0.30033	1.1363
XX	Rep3	Fgf4+Gsk3bi	G3	0.826693	0.847682	0.913365
XX	Rep3	Jaki+Bmp4i	G3	0.972492	0.342467	0.77816
XX	Rep3	Gsk3bi	G3	0.383764	1.09205	1.06025
XX	Rep3	DMSO	G3	1.37191	1.12628	1.20541
XO	Rep3	DMSO	G3	1.20039	0.927423	0.777825
XO	Rep3	Gsk3bi	G3
XO	Rep3	Jaki+Bmp4i	G3	0.466177	0.294175	0.361135
XO	Rep3	Fgf4+Gsk3bi	G3
XO	Rep3	Jaki+Gsk3bi	G3	1.12387	0.221555	0.916981
XO	Rep3	Pi3ki+Gsk3bi	G3
XO	Rep3	Igfri+Gsk3bi	G3	0.387185	0.561425	0.637924
XO	Rep3	Bmp4i+Gsk3bi	G3	0.79712	0.422791	0.741631
XX	Rep3	Meki+Bmp4i	G4	0.00885924	1.01505	1.17462
XX	Rep3	Meki+Jaki	G4	0.0138655	0.32854	1.09788
XX	Rep3	Meki+Gsk3bi	G4	0.0166813	0.913004	1.18682
XX	Rep3	Activin+Meki	G4	0.00409683	0.824459	1.35248
XX	Rep3	Fgf4+Meki	G4	0.0102527	1.06743	0.831518
XX	Rep3	Meki+Igfri	G4	0.0213207	0.761532	0.8531
XX	Rep3	Meki+Pi3ki	G4	0.00783384	0.886835	1.45
XX	Rep3	Meki	G4	0.0460226	1.25058	1.17821
XX	Rep3	DMSO	G4	1.09682	1.11778	1.43096
XO	Rep3	DMSO	G4	0.588418	0.991203	0.836979
XO	Rep3	Meki	G4	0.285995	0.81437	0.967287
XO	Rep3	Meki+Pi3ki	G4	0.31459	0.754358	1.07599
XO	Rep3	Meki+Igfri	G4
XO	Rep3	Fgf4+Meki	G4
XO	Rep3	Activin+Meki	G4	0.055293	0.641183	2.07498
XO	Rep3	Meki+Gsk3bi	G4	0.106916	0.764257	0.88547
XO	Rep3	Meki+Jaki	G4
XO	Rep3	Meki+Bmp4i	G4	0.118917	0.991703	0.814021
XX	Rep3	Activin+Bmp4i	G5	0.405774	0.860851	1.09257
XX	Rep3	Activin+Jaki	G5	0.316764	0.317008	1.85078
XX	Rep3	Activin+Gsk3bi	G5	0.262937	0.826646	1.5396
XX	Rep3	Activin+Igfri	G5	0.530535	1.25481	2.14555
XX	Rep3	Activin+Pi3ki	G5	0.756572	1.0526	1.87305
XX	Rep3	Activin+Fgf4	G5	1.88536	0.792675	2.00122
XX	Rep3	Activin	G5	0.581761	0.750663	1.44192
XX	Rep3	DMSO	G5	0.941997	1.04295	1.03025
XO	Rep3	DMSO	G5	1.06099	1.01462	0.885394
XO	Rep3	Activin	G5	0.593133	1.15845	2.92967
XO	Rep3	Activin+Fgf4	G5	2.60201	0.920239	1.96132
XO	Rep3	Activin+Pi3ki	G5
XO	Rep3	Activin+Igfri	G5	0.441196	1.0775	2.79708
XO	Rep3	Activin+Gsk3bi	G5	0.679793	0.949292	3.37342
XO	Rep3	Activin+Jaki	G5	0.247317	0.360913	2.66123
XO	Rep3	Activin+Bmp4i	G5	0.258249	0.814145	1.61979
XX	Rep3	Bmp4i	G6	0.360975	0.934793	0.916475
XX	Rep3	Pi3ki+Bmp4i	G6	1.05249	0.643427	0.652442
XX	Rep3	Igfri+Bmp4i	G6	0.910333	0.836685	0.780398
XX	Rep3	Igfri	G6	0.353572	0.958844	0.774307
XX	Rep3	Pi3ki	G6	0.551374	0.880457	0.865907
XX	Rep3	Pi3ki+Jaki	G6	0.766229	0.164606	0.857523
XX	Rep3	Igfri+Jaki	G6	0.930379	0.287738	1.00131
XX	Rep3	Jaki	G6	0.362392	0.302672	1.01237
XX	Rep3	DMSO	G6	1.07159	0.904378	0.89356
XO	Rep3	DMSO	G6	1.26746	1.0275	0.825953
XO	Rep3	Jaki	G6
XO	Rep3	Igfri+Jaki	G6	0.804497	0.307424	0.464607
XO	Rep3	Pi3ki+Jaki	G6	0.642932	0.317738	0.558129
XO	Rep3	Pi3ki	G6	0.449506	1.07343	0.903528
XO	Rep3	Igfri	G6	0.543072	1.244	0.924937
XO	Rep3	Igfri+Bmp4i	G6
XO	Rep3	Pi3ki+Bmp4i	G6	0.723665	0.92749	0.770216
XO	Rep3	Bmp4i	G6	0.428388	0.76577	1.24454
XX	Rep3	Bmp4i+NoLif	G7	0.79149	0.316666	0.807345
XX	Rep3	Jaki+NoLif	G7	0.815907	0.209213	0.699828
XX	Rep3	Gsk3bi+NoLif	G7	0.557405	0.304703	0.701239
XX	Rep3	Igfri+NoLif	G7	0.665074	0.435316	0.835377
XX	Rep3	Pi3ki+NoLif	G7	0.881781	0.438076	0.962549
XX	Rep3	Fgfri+NoLif	G7	0.100917	0.376202	0.985855
XX	Rep3	Meki+NoLif	G7	0.00418161	0.414798	0.818798
XX	Rep3	NoLif	G7	0.621889	0.392864	0.849211
XX	Rep3	DMSO	G7	0.889647	1.13539	0.939542
XO	Rep3	DMSO	G7	0.689829	1.21872	1.04014
XO	Rep3	NoLif	G7
XO	Rep3	Meki+NoLif	G7	0.0836728	0.457958	0.880836
XO	Rep3	Fgfri+NoLif	G7	0.0508722	0.514835	1.09589
XO	Rep3	Pi3ki+NoLif	G7	0.255865	0.344894	0.900072
XO	Rep3	Igfri+NoLif	G7	0.819035	0.33887	0.827959
XO	Rep3	Gsk3bi+NoLif	G7	0.874961	0.244095	0.976651
XO	Rep3	Jaki+NoLif	G7	0.182544	0.164039	0.676063
XO	Rep3	Bmp4i+NoLif	G7	0.507284	0.227784	1.06476

## Sheet: legend
Dataset EV2 : Systematic perturbation data set (Western Blot): For analytes measured by Immunoblotting, Sheet 1 tabulates the band intensities from immunoblots and their normalization over the total protein stain (TNorm). Sheet 2 tabulates the TNorm values divided by the mean across all samples on that gel, to allow comparison across gels. Sheet 3 tabulates their fold change relative to the DMSO …
