# Supplementary material for: Modeling unveils sex differences of signaling networks in mouse embryonic stem cells
Source: Mol Syst Biol. 2023 Sep 21;19(11):e11510. doi: 10.15252/msb.202211510 (PMC10632733; doi:10.15252/msb.202211510)
Supplement: Supplementary file 6 — Dataset EV3 [file MSB-19-e11510-s012.zip › Dataset_EV3_XX_MIDAS/Dataset_EV3_XX_MIDAS.csv]

	ID.type	TR.Activin	TR.Bmp4ri	TR.Fgf4	TR.Fgfri	TR.Gsk3i	TR.Igfri	TR.Jaki	TR.Meki	TR.Pi3ki	TR.NoLif	DA.ALL	DV.Gsk3	DV.Mek	DV.mTor	DV.Akt	DV.Erk	DV.Stat3	DV.Smad2
1	c	0	0	0	0	0	0	0	0	0	0	0	0.9514012	0.8882507	1.0167598	0.7549669	1.449374019	1.0385052	0.8720084
2	c	0	0	0	0	0	0	0	0	0	0	0	0.7087620	0.9284229	0.8435754	0.4807947	1.244308307	1.1424183	0.5374130
3	c	0	0	0	0	0	0	0	0	0	0	0	0.9641717	1.0390043	0.9888268	0.7748344	0.856418051	1.0090240	0.9875131
4	c	0	0	0	0	0	0	0	0	0	0	0	0.9609791	1.0001280	0.8938547	0.6675497	0.894565957	0.9144458	0.7941687
5	c	0	0	0	0	0	0	0	0	0	0	0	1.1908478	1.1258279	1.0279330	1.2754967	0.728603162	1.1267520	0.8975282
6	c	0	0	0	0	0	0	0	0	0	0	0	1.0695282	1.0682334	1.0111732	1.8913907	0.802642069	1.0289594	1.1879212
7	c	0	0	0	0	0	0	0	0	0	0	0	1.1972331	1.1307235	1.1173184	2.0225166	1.044787131	0.9943970	0.8720520
8	c	0	0	0	0	0	0	0	0	0	0	0	0.9386307	0.8588775	1.0614525	0.4688742	NA	NA	NA
9	c	0	0	0	0	0	0	0	0	0	0	0	1.0184463	0.9605318	1.0391061	0.6635762	NA	NA	NA
10	t	1	0	0	0	0	0	0	0	0	0	0	1.1493437	1.2107798	1.0782123	1.3986755	0.701486552	0.7378969	1.4167528
11	t	1	1	0	0	0	0	0	0	0	0	0	1.1397659	1.2690942	1.0446927	1.2953642	0.404175809	1.1359551	1.1280599
12	t	1	0	1	0	0	0	0	0	0	0	0	1.1365733	1.3678687	1.0446927	0.9496689	1.256363225	0.9273431	1.5482071
13	t	1	0	0	1	0	0	0	0	0	0	0	0.8364668	0.8764439	0.8770950	0.5880795	0.191077141	0.7282240	1.5386884
14	t	1	0	0	0	1	0	0	0	0	0	0	0.8588152	1.2274822	0.9273743	0.6874172	0.598710874	1.0003210	1.7702927
15	t	1	0	0	0	0	1	0	0	0	0	0	0.8236963	1.2208588	0.7765363	0.4490066	1.033789530	0.7826138	1.4101159
16	t	1	0	0	0	0	0	1	0	0	0	0	0.9290529	1.2299299	0.9608939	0.9099338	0.359994391	0.3918359	1.9224018
17	t	1	0	0	0	0	0	0	1	0	0	0	0.9833274	1.5749208	0.9050279	0.8105960	0.005654095	0.8784275	1.2518748
18	t	1	0	0	0	0	0	0	0	1	0	0	0.4980490	1.5343167	0.6089385	0.1788079	1.439928605	0.7039522	1.5032336
19	t	0	1	0	0	0	0	0	0	0	0	0	0.9290529	1.0951589	1.0446927	0.6119205	0.312765883	0.6456657	0.4310118
20	t	0	1	0	1	0	0	0	0	0	0	0	0.8013480	0.8011391	1.0167598	0.5642384	0.150050186	0.7507343	1.0185664
21	t	0	1	0	0	1	0	0	0	0	0	0	0.7183398	0.9183438	0.9329609	0.5125828	1.342930109	0.9307138	1.5155207
22	t	0	1	0	0	0	1	0	0	0	0	0	0.7279177	0.8914184	0.8770950	0.2781457	0.531253606	0.7360129	0.6826522
23	t	0	1	0	0	0	0	0	1	0	0	0	1.1557290	1.7599430	1.0055866	0.8423841	0.010542356	0.9019877	1.0628435
24	t	0	1	0	0	0	0	0	0	1	0	0	0.3926924	1.0346847	0.5865922	0.1629139	0.370378840	0.8088727	0.5258720
25	t	0	0	1	0	0	0	0	0	0	0	0	0.8939340	1.0431799	0.9944134	0.4490066	0.716731845	1.1071382	0.8174464
26	t	0	1	1	0	0	0	0	0	0	0	0	0.8141185	1.2749976	1.0446927	0.5086093	0.683371187	1.1444474	0.7332919
27	t	0	0	1	1	0	0	0	0	0	0	0	0.8875488	0.6503856	0.9664804	0.4847682	0.099895522	0.8306659	0.8417783
28	t	0	0	1	0	1	0	0	0	0	0	0	0.6544874	1.2536876	1.0223464	0.3178808	1.079470282	0.8080976	0.8691673
29	t	0	0	1	0	0	1	0	0	0	0	0	0.8205037	1.1429623	0.7653631	0.3298013	0.958022384	0.9423797	0.6700196
30	t	0	0	1	0	0	0	1	0	0	0	0	0.6417169	1.2523918	0.8938547	0.3496689	0.478507701	0.2977172	0.6270991
31	t	0	0	1	0	0	0	0	1	0	0	0	1.0727208	1.4140882	1.0111732	0.8463576	0.007635311	0.9128407	0.9293712
32	t	0	0	1	0	0	0	0	0	1	0	0	0.4118482	1.2914120	0.5530726	0.1470199	1.318640718	0.9088227	NA
33	t	0	0	0	1	0	0	0	0	0	0	0	0.7566513	0.7500240	0.8770950	0.4807947	0.201504643	0.9665861	0.8243330
34	t	0	0	0	1	0	1	0	0	0	0	0	0.8013480	0.7349054	0.7821229	0.5006623	0.189092227	0.7168836	0.6689405
35	t	0	0	0	1	0	0	0	0	1	0	0	0.3735367	0.8469267	0.5418994	0.1827815	0.284255296	0.6064633	1.0007951
36	t	0	0	0	0	1	0	0	0	0	0	0	0.7183398	1.0951589	0.9720670	0.4132450	1.142185701	0.9320243	0.9421923
37	t	0	0	0	1	1	0	0	0	0	0	0	0.5938276	0.6963172	0.9441341	0.3139073	0.069738978	0.8817365	0.8775567
38	t	0	0	0	0	1	1	0	0	0	0	0	0.5140121	0.8565738	0.7709497	0.1986755	0.630013069	0.8458208	0.8335626
39	t	0	0	0	0	1	0	0	1	0	0	0	0.7981554	1.9199117	0.9553073	0.4966887	0.014099026	1.1512277	1.0188252
40	t	0	0	0	0	1	0	0	0	1	0	0	0.3064917	1.2306499	0.6368715	0.1668874	0.760926493	0.8227147	0.7748046
41	t	0	0	0	0	0	1	0	0	0	0	0	0.7406882	1.0165424	0.7988827	0.2860927	0.750443528	0.7630467	0.8839892
42	t	0	0	0	0	0	0	1	0	0	0	0	0.7694218	0.9508847	0.9553073	0.4490066	0.915315010	0.2661604	1.1531078
43	t	0	1	0	0	0	0	1	0	0	0	0	0.7119546	1.0715451	0.9944134	0.4490066	0.838265595	0.2924023	0.7297059
44	t	0	0	0	1	0	0	1	0	0	0	0	0.5108194	0.6215883	0.7653631	0.3933775	0.049180288	0.3505905	1.1110217
45	t	0	0	0	0	1	0	1	0	0	0	0	0.4469670	1.1109973	0.8659218	0.2781457	0.599046906	0.2495554	0.8768680
46	t	0	0	0	0	0	1	1	0	0	0	0	0.5555161	0.9649954	0.7318436	0.2662252	0.757778100	0.3807717	1.0192270
47	t	0	0	0	0	0	0	1	1	0	0	0	0.7534587	1.4215755	0.9106145	0.5801325	0.003872715	0.3814751	0.9026657
48	t	0	0	0	0	0	0	1	0	1	0	0	0.2490245	0.9850094	0.5251397	0.1549669	0.667872206	0.3467239	1.0650160
49	t	0	0	0	0	0	0	0	1	0	0	0	0.8332742	1.7402169	0.9273743	0.6000000	0.010467034	1.1696388	0.9996087
50	t	0	0	0	0	0	1	0	1	0	0	0	0.9130897	1.5383483	0.7597765	0.8384106	0.029627906	0.8989999	0.7657686
51	t	0	0	0	0	0	0	0	1	1	0	0	0.4182334	1.8221451	0.4804469	0.1986755	0.032328280	0.8762592	0.8228251
52	t	0	0	0	0	0	0	0	0	0	1	0	1.0088684	1.0755767	1.0446927	1.0013245	0.637973456	0.3777047	0.9206921
53	t	1	0	0	0	0	0	0	0	0	1	0	1.0535651	1.0110709	0.9385475	1.3231788	0.790385310	0.5019370	1.1836630
54	t	0	1	0	0	0	0	0	0	0	1	0	0.9354381	1.2031485	0.9832402	0.9099338	0.561598512	0.3309910	0.6930455
55	t	0	0	1	0	0	0	0	0	0	1	0	1.0503725	1.1320193	1.0000000	1.2079470	0.982622669	0.3314594	0.5877249
56	t	0	0	0	1	0	0	0	0	0	1	0	0.8779709	0.8688126	0.9106145	0.5443709	0.310304178	0.3708775	1.9475565
57	t	0	0	0	0	1	0	0	0	0	1	0	0.7374956	1.2515279	0.9497207	0.6119205	0.508036356	0.2759865	0.6853823
58	t	0	0	0	0	0	1	0	0	0	1	0	0.8045406	1.2754296	0.7709497	0.4052980	0.908490645	0.4678454	0.7068415
59	t	0	0	0	0	0	0	1	0	0	1	0	0.7023767	1.2909801	0.8938547	0.6039735	0.518322127	0.2986491	0.6186312
60	t	0	0	0	0	0	0	0	1	0	1	0	1.1493437	1.8690846	1.0223464	1.0013245	0.017710333	0.2898745	0.8571738
61	t	0	0	0	0	0	0	0	0	1	1	0	0.6129833	1.3357598	0.6648045	0.1708609	0.953038261	0.3985034	1.0086513
62	t	0	0	0	0	0	0	0	0	1	0	0	0.4373891	1.2774454	0.5865922	0.1509934	1.357104112	0.6498047	0.9514343
63	c	0	0	0	0	0	0	0	0	0	0	0	0.9165425	0.9979333	1.0802752	0.2976725	0.657358712	1.2883571	1.2113324
64	c	0	0	0	0	0	0	0	0	0	0	0	0.9165425	0.9099779	1.0321101	1.0179665	0.822033316	0.7723907	1.2697828
65	c	0	0	0	0	0	0	0	0	0	0	0	1.0372578	0.9137268	1.0940367	1.0547162	0.771667129	0.8646990	0.8070784
66	c	0	0	0	0	0	0	0	0	0	0	0	0.9076006	1.0331154	0.9151376	0.6725194	1.008610705	0.9677773	0.7748688
67	c	0	0	0	0	0	0	0	0	0	0	0	0.9433681	1.0067288	0.9633028	0.8452430	1.329399776	0.8303009	1.0722231
68	c	0	0	0	0	0	0	0	0	0	0	0	1.1490313	1.0466692	0.9426606	2.2748060	1.125768436	1.0666629	0.9185189
69	c	0	0	0	0	0	0	0	0	0	0	0	1.2250373	1.1618764	0.9770642	1.4810127	1.065566079	0.8702105	1.1884057
70	c	0	0	0	0	0	0	0	0	0	0	0	0.9210134	0.8224551	0.9495413	0.4997958	NA	NA	NA
71	c	0	0	0	0	0	0	0	0	0	0	0	0.9836066	1.1075171	1.0458716	0.8562679	NA	NA	NA
72	t	1	0	0	0	0	0	0	0	0	0	0	1.2250373	1.0455157	1.1972477	0.5843201	0.370927710	1.0238717	1.5767593
73	t	1	1	0	0	0	0	0	0	0	0	0	0.9836066	0.8981544	1.1146789	0.3307472	0.294909595	0.8941433	1.0939204
74	t	1	0	1	0	0	0	0	0	0	0	0	1.0283159	1.4841392	1.0045872	1.0510412	1.653166925	1.0450236	2.1078637
75	t	1	0	0	1	0	0	0	0	0	0	0	1.1132638	0.2480054	1.2454128	0.3527971	0.094056999	1.0834229	0.8328820
76	t	1	0	0	0	1	0	0	0	0	0	0	0.8226528	0.9241084	1.1284404	0.2682728	0.332509266	1.0215532	1.9497420
77	t	1	0	0	0	0	1	0	0	0	0	0	0.9254844	0.8809959	0.9288991	0.3491221	0.443356191	1.1701324	1.7175163
78	t	1	0	0	0	0	0	1	0	0	0	0	0.9165425	0.9478996	1.0871560	0.3344222	0.315285917	0.3124619	1.5284691
79	t	1	0	0	0	0	0	0	1	0	0	0	1.0640835	1.2639623	1.1077982	0.6504696	0.002577064	1.0103113	1.8323614
80	t	1	0	0	0	0	0	0	0	1	0	0	0.5096870	0.9356436	0.6949541	0.1580237	0.484631515	1.1736982	2.1672987
81	t	0	1	0	0	0	0	0	0	0	0	0	0.8226528	0.8935403	1.0389908	0.3454471	0.259002778	0.7209699	1.1282834
82	t	0	1	0	1	0	0	0	0	0	0	0	0.8450075	0.4526098	1.1215596	0.4115966	0.149072262	1.0486794	0.7628027
83	t	0	1	0	0	1	0	0	0	0	0	0	0.8092399	1.1786023	0.9908257	0.6026950	1.299590203	0.9045184	0.9041406
84	t	0	1	0	0	0	1	0	0	0	0	0	0.6795827	0.8556186	0.8119266	0.2682728	0.557260274	0.9685731	0.5608510
85	t	0	1	0	0	0	0	0	1	0	0	0	1.1266766	1.3452850	1.1077982	0.7827685	0.003291601	0.7958646	1.3666881
86	t	0	1	0	0	0	0	0	0	1	0	0	0.4202683	1.1724022	0.6261468	0.1359739	0.780593933	0.8967573	0.6069737
87	t	0	0	1	0	0	0	0	0	0	0	0	0.9701937	1.1578391	1.2110092	0.5806452	0.557713666	0.9640027	0.9431797
88	t	0	1	1	0	0	0	0	0	0	0	0	0.8852459	1.0687302	1.1628440	0.4520212	0.562675230	0.9642728	0.5208643
89	t	0	0	1	1	0	0	0	0	0	0	0	0.7600596	0.3697010	0.9013761	0.4262964	0.107776472	0.9062069	0.8960284
90	t	0	0	1	0	1	0	0	0	0	0	0	0.6482861	1.0068730	1.0458716	0.2425480	1.138390558	0.9493495	0.8880210
91	t	0	0	1	0	0	1	0	0	0	0	0	0.8405365	1.0303759	0.8325688	0.3638220	0.660964014	1.2762791	0.8810223
92	t	0	0	1	0	0	0	1	0	0	0	0	0.6527571	1.0791118	0.9908257	0.3601470	0.585782953	0.3003720	0.8700536
93	t	0	0	1	0	0	0	0	1	0	0	0	1.0819672	1.2483899	1.1009174	0.7129441	0.002249297	0.8790618	1.0159210
94	t	0	0	1	0	0	0	0	0	1	0	0	0.5230999	1.1386619	0.6467890	0.1616987	0.780753979	1.1074657	0.8719396
95	t	0	0	0	1	0	0	0	0	0	0	0	0.8763040	0.3026531	1.1903670	0.3160474	0.093652865	1.0257529	1.1828318
96	t	0	0	0	1	0	1	0	0	0	0	0	0.8494784	0.3821013	0.8050459	0.4483463	0.293343289	1.2069053	0.6289995
97	t	0	0	0	1	0	0	0	0	1	0	0	0.4247392	0.6322695	0.6467890	0.1249490	0.360262197	1.0289303	0.6824955
98	t	0	0	0	0	1	0	0	0	0	0	0	0.5633383	0.9522253	0.9908257	0.1910984	0.591275610	1.0042338	0.8826603
99	t	0	0	0	1	1	0	0	0	0	0	0	0.6616990	0.3427377	1.0183486	0.2498979	0.112301602	1.1360297	0.4936475
100	t	0	0	0	0	1	1	0	0	0	0	0	0.5141580	1.0339806	0.6880734	0.1837485	0.880111176	0.9900450	0.9159075
101	t	0	0	0	0	1	0	0	1	0	0	0	0.8315946	1.2455061	1.1353211	0.4152715	0.003423184	0.8829755	0.7133845
102	t	0	0	0	0	1	0	0	0	1	0	0	0.3487332	1.0400365	0.6330275	0.1249490	1.112019986	0.8325349	1.0397384
103	t	0	0	0	0	0	1	0	0	0	0	0	0.6795827	0.5963664	0.7500000	0.2094733	0.385845612	0.9932104	0.7740444
104	t	0	0	0	0	0	0	1	0	0	0	0	0.7153502	1.0068730	1.0389908	0.2425480	0.382396183	0.2455963	0.9209460
105	t	0	1	0	0	0	0	1	0	0	0	0	0.8226528	0.9881284	0.9082569	0.4409963	0.795496988	0.2209612	0.6384476
106	t	0	0	0	1	0	0	1	0	0	0	0	0.6795827	0.3036624	0.9495413	0.3785218	0.091377349	0.3519813	0.6471674
107	t	0	0	0	0	1	0	1	0	0	0	0	0.6125186	1.2690089	1.0321101	0.3050225	0.809151419	0.2194176	0.9622524
108	t	0	0	0	0	0	1	1	0	0	0	0	0.5096870	1.0179756	0.6674312	0.2351980	0.727977868	0.2633618	1.0246188
109	t	0	0	0	0	0	0	1	1	0	0	0	1.1087928	1.3659041	1.2591743	1.0951409	0.011167488	0.2526100	0.8858658
110	t	0	0	0	0	0	0	1	0	1	0	0	0.2950820	1.0528694	0.5298165	0.1286239	1.390953852	0.3092666	1.2769185
111	t	0	0	0	0	0	0	0	1	0	0	0	1.0149031	1.3751322	1.1215596	0.3895468	0.011323369	1.0553628	0.9114678
112	t	0	0	0	0	0	1	0	1	0	0	0	0.9791356	1.2284918	0.8944954	0.7239690	0.008506458	0.9081944	1.4138318
113	t	0	0	0	0	0	0	0	1	1	0	0	0.4649776	1.4694319	0.5504587	0.1580237	0.014350108	0.8466407	1.1372345
114	t	0	0	0	0	0	0	0	0	0	1	0	0.9836066	0.9725560	1.0802752	0.4997958	0.472499663	0.4238854	1.1001334
115	t	1	0	0	0	0	0	0	0	0	1	0	1.1490313	1.1337595	0.9701835	2.0359330	0.801633936	0.3220569	1.0638977
116	t	0	1	0	0	0	0	0	0	0	1	0	0.8852459	1.0739210	1.0940367	0.4079216	0.803460725	0.4433398	0.6794439
117	t	0	0	1	0	0	0	0	0	0	1	0	1.0640835	1.1496203	0.9288991	1.4552879	1.127147877	0.2968984	1.0117566
118	t	0	0	0	1	0	0	0	0	0	1	0	0.7690015	0.1460636	0.9564220	0.2425480	0.081089637	0.5081683	1.0089489
119	t	0	0	0	0	1	0	0	0	0	1	0	0.6125186	0.9696722	0.9839450	0.2351980	0.686210944	0.5549434	0.6905769
120	t	0	0	0	0	0	1	0	0	0	1	0	0.8047690	0.8458137	0.8669725	0.3527971	0.732323306	0.6205257	0.7917230
121	t	0	0	0	0	0	0	1	0	0	1	0	0.6706408	1.1154475	0.9426606	0.3307472	0.794416269	0.4327115	0.7330871
122	t	0	0	0	0	0	0	0	1	0	1	0	1.1892697	1.1636067	1.1009174	0.3748469	0.023377472	0.3320424	0.7158194
123	t	0	0	0	0	0	0	0	0	1	1	0	0.4336811	1.0801211	0.6743119	0.1286239	0.700119927	0.5087793	0.8256033
124	t	0	0	0	0	0	0	0	0	1	0	0	0.3710879	1.0358550	0.5986239	0.1286239	0.598561955	1.0738035	0.8717949
125	c	0	0	0	0	0	0	0	0	0	0	0	0.9033467	1.0032496	1.0472517	NA	0.893267269	0.6731378	0.9166593
126	c	0	0	0	0	0	0	0	0	0	0	0	1.0966533	0.9967504	0.9527483	NA	0.933658377	1.0851910	1.1928042
127	c	0	0	0	0	0	0	0	0	0	0	0	NA	NA	NA	NA	1.371914820	1.1262770	1.2054084
128	c	0	0	0	0	0	0	0	0	0	0	0	NA	NA	NA	NA	1.096823338	1.1177769	1.4309625
129	c	0	0	0	0	0	0	0	0	0	0	0	NA	NA	NA	NA	0.941997061	1.0429472	1.0302486
130	c	0	0	0	0	0	0	0	0	0	0	0	NA	NA	NA	NA	1.071589494	0.9043777	0.8935599
131	c	0	0	0	0	0	0	0	0	0	0	0	NA	NA	NA	NA	0.889646790	1.1353925	0.9395424
132	t	1	0	0	0	0	0	0	0	0	0	0	0.8476573	1.1828656	1.1822565	NA	0.581761122	0.7506631	1.4419220
133	t	1	1	0	0	0	0	0	0	0	0	0	1.1020080	1.2573117	1.2266152	NA	0.405774171	0.8608512	1.0925660
134	t	1	0	1	0	0	0	0	0	0	0	0	1.4457831	2.1778434	0.8428158	NA	1.885357424	0.7926746	2.0012210
135	t	1	0	0	1	0	0	0	0	0	0	0	0.6034806	0.2936484	0.9353905	NA	0.093263812	0.7674645	1.4390887
136	t	1	0	0	0	1	0	0	0	0	0	0	0.3507363	0.9429838	0.9353905	NA	0.262937439	0.8266458	1.5396040
137	t	1	0	0	0	0	1	0	0	0	0	0	0.5890228	0.8756278	0.7965284	NA	0.530535407	1.2548062	2.1455528
138	t	1	0	0	0	0	0	1	0	0	0	0	0.4412316	0.9140325	0.8717454	NA	0.316764278	0.3170085	1.8507834
139	t	1	0	0	0	0	0	0	1	0	0	0	0.5065596	1.3536189	0.8794600	NA	0.004096831	0.8244592	1.3524786
140	t	1	0	0	0	0	0	0	0	1	0	0	0.2457831	1.0197932	0.5303761	NA	0.756571736	1.0526047	1.8730525
141	t	0	1	0	0	0	0	0	0	0	0	0	0.8203481	1.0469719	1.0067502	NA	0.360974914	0.9347934	0.9164752
142	t	0	1	0	1	0	0	0	0	0	0	0	0.9060241	0.4437223	1.0048216	NA	0.167183847	0.9221494	0.9714860
143	t	0	1	0	0	1	0	0	0	0	0	0	0.9483266	1.8676514	0.9893925	NA	1.311929629	0.7380454	0.7697087
144	t	0	1	0	0	0	1	0	0	0	0	0	0.8915663	1.1757755	0.8235294	NA	0.910333153	0.8366853	0.7803976
145	t	0	1	0	0	0	0	0	1	0	0	0	0.7202142	1.2785820	0.8698168	NA	0.008859243	1.0150505	1.1746152
146	t	0	1	0	0	0	0	0	0	1	0	0	0.3635877	1.4085672	0.5496625	NA	1.052489537	0.6434274	0.6524420
147	t	0	0	1	0	0	0	0	0	0	0	0	0.9402945	0.8992614	1.0954677	NA	0.505374871	0.8233720	1.2652333
148	t	0	1	1	0	0	0	0	0	0	0	0	0.9793842	1.2691285	1.0761813	NA	0.554116837	0.8041435	0.5346163
149	t	0	0	1	1	0	0	0	0	0	0	0	0.7512718	0.1784343	0.8852459	NA	0.074039718	0.9705310	0.6472320
150	t	0	0	1	0	1	0	0	0	0	0	0	0.3352075	0.9093058	0.9353905	NA	0.826693070	0.8476822	0.9133654
151	t	0	0	1	0	0	1	0	0	0	0	0	0.4503347	0.5376662	0.6306654	NA	0.597180740	1.0195108	1.2766461
152	t	0	0	1	0	0	0	1	0	0	0	0	0.7694779	1.0983752	0.8794600	NA	NA	NA	NA
153	t	0	0	1	0	0	0	0	1	0	0	0	0.7753681	1.2183161	0.9739634	NA	0.010252734	1.0674306	0.8315178
154	t	0	0	1	0	0	0	0	0	1	0	0	0.2436412	1.1143279	0.4648023	NA	0.535897782	0.4473809	0.6573383
155	t	0	0	0	1	0	0	0	0	0	0	0	0.7384203	0.3220089	1.0858245	NA	0.110870389	1.2952402	1.4453031
156	t	0	0	0	1	0	1	0	0	0	0	0	0.4289157	0.2694239	0.5419479	NA	0.169109422	0.5143681	0.7071746
157	t	0	0	0	1	0	0	0	0	1	0	0	0.3239625	0.3893648	0.5168756	NA	0.162349024	0.3610517	0.9454210
158	t	0	0	0	0	1	0	0	0	0	0	0	0.4182062	0.9997046	1.0858245	NA	0.383764193	1.0920531	1.0602497
159	t	0	0	0	1	1	0	0	0	0	0	0	0.5676037	0.4047267	0.9276760	NA	0.125210725	0.7403743	1.0473586
160	t	0	0	0	0	1	1	0	0	0	0	0	0.3587684	1.3536189	0.6441659	NA	0.824209619	0.8911018	1.2160422
161	t	0	0	0	0	1	0	0	1	0	0	0	0.7121821	1.9734121	1.0896818	NA	0.016681290	0.9130037	1.1868238
162	t	0	0	0	0	1	0	0	0	1	0	0	0.2757697	1.7140325	0.5631630	NA	1.487853426	0.7705193	1.0171898
163	t	0	0	0	0	0	1	0	0	0	0	0	0.6393574	0.7036928	0.8563163	NA	0.353572007	0.9588440	0.7743066
164	t	0	0	0	0	0	0	1	0	0	0	0	0.5665328	1.1025111	0.9797493	NA	0.362391734	0.3026720	1.0123656
165	t	0	1	0	0	0	0	1	0	0	0	0	0.7116466	2.4076809	1.2844744	NA	0.972492358	0.3424673	0.7781602
166	t	0	0	0	1	0	0	1	0	0	0	0	0.5054886	0.3462334	0.9006750	NA	0.081866726	0.2562168	0.7875670
167	t	0	0	0	0	1	0	1	0	0	0	0	0.4722892	1.6254062	0.7868852	NA	0.952594378	0.3003303	1.1363002
168	t	0	0	0	0	0	1	1	0	0	0	0	0.4995984	1.1468242	0.5284474	NA	0.930378669	0.2877376	1.0013081
169	t	0	0	0	0	0	0	1	1	0	0	0	0.6955823	1.3288035	0.6962392	NA	0.013865481	0.3285396	1.0978803
170	t	0	0	0	0	0	0	1	0	1	0	0	0.2291834	1.4162482	0.4918033	NA	0.766229316	0.1646062	0.8575229
171	t	0	0	0	0	0	0	0	1	0	0	0	1.0109772	1.4889217	1.0491803	NA	0.046022615	1.2505761	1.1782058
172	t	0	0	0	0	0	1	0	1	0	0	0	0.4974565	1.1320532	0.5920926	NA	0.021320699	0.7615319	0.8531004
173	t	0	0	0	0	0	0	0	1	1	0	0	0.2752343	1.5279173	0.4011572	NA	0.007833845	0.8868346	1.4500046
174	t	0	0	0	0	0	0	0	0	0	1	0	0.7400268	0.8336780	0.9585342	NA	0.621888761	0.3928643	0.8492112
175	t	1	0	0	0	0	0	0	0	0	1	0	0.7255689	1.6608567	0.8370299	NA	1.102416809	0.2603424	0.7539009
176	t	0	1	0	0	0	0	0	0	0	1	0	0.8883534	1.0735598	1.1591128	NA	0.791489954	0.3166664	0.8073453
177	t	0	0	1	0	0	0	0	0	0	1	0	0.9959839	1.2437223	0.8370299	NA	0.949493043	0.2290766	1.3717997
178	t	0	0	0	1	0	0	0	0	0	1	0	0.9038822	0.2717873	0.9026037	NA	0.100916780	0.3762023	0.9858550
179	t	0	0	0	0	1	0	0	0	0	1	0	0.6447122	1.1344165	1.0491803	NA	0.557404624	0.3047031	0.7012387
180	t	0	0	0	0	0	1	0	0	0	1	0	0.5590361	0.6316100	0.6846673	NA	0.665073992	0.4353158	0.8353766
181	t	0	0	0	0	0	0	1	0	0	1	0	0.6629183	0.9973412	0.9257473	NA	0.815907182	0.2092132	0.6998278
182	t	0	0	0	0	0	0	0	1	0	1	0	0.9890228	1.3128508	0.9392478	NA	0.004181607	0.4147985	0.8187982
183	t	0	0	0	0	0	0	0	0	1	1	0	0.3196787	1.0404727	0.5766635	NA	0.881780903	0.4380758	0.9625487
184	t	0	0	0	0	0	0	0	0	1	0	0	0.3362784	1.0387001	0.5940212	NA	0.551373652	0.8804575	0.8659073
