# Supplementary material for: Modeling unveils sex differences of signaling networks in mouse embryonic stem cells
Source: Mol Syst Biol. 2023 Sep 21;19(11):e11510. doi: 10.15252/msb.202211510 (PMC10632733; doi:10.15252/msb.202211510)
Supplement: Supplementary file 7 — Dataset EV4 [file MSB-19-e11510-s015.zip]

Archive with 6 entries (5 files):
- Dataset_EV4_XO_MIDAS/
- __MACOSX/._Dataset_EV4_XO_MIDAS
- Dataset_EV4_XO_MIDAS/README.txt
- __MACOSX/Dataset_EV4_XO_MIDAS/._README.txt
- Dataset_EV4_XO_MIDAS/Dataset_EV4_XO_MIDAS.csv
- __MACOSX/Dataset_EV4_XO_MIDAS/._Dataset_EV4_XO_MIDAS.csv
