# Supplementary material for: Modeling unveils sex differences of signaling networks in mouse embryonic stem cells
Source: Mol Syst Biol. 2023 Sep 21;19(11):e11510. doi: 10.15252/msb.202211510 (PMC10632733; doi:10.15252/msb.202211510)
Supplement: Supplementary file 7 — Dataset EV4 [file MSB-19-e11510-s015.zip › Dataset_EV4_XO_MIDAS/README.txt]

Global Response Matrix for XO cells in MIDAS format, capturing the fold-change in 7 phosphoproteins upon perturbation with 53 treatments in 3 biological replicates. Used as input for modelling the XO cell line.
