# Supplementary material for: Modeling unveils sex differences of signaling networks in mouse embryonic stem cells
Source: Mol Syst Biol. 2023 Sep 21;19(11):e11510. doi: 10.15252/msb.202211510 (PMC10632733; doi:10.15252/msb.202211510)
Supplement: Supplementary file 7 — Dataset EV4 [file MSB-19-e11510-s015.zip › Dataset_EV4_XO_MIDAS/Dataset_EV4_XO_MIDAS.csv]

	ID.type	TR.Activin	TR.Bmp4ri	TR.Fgf4	TR.Fgfri	TR.Gsk3i	TR.Igfri	TR.Jaki	TR.Meki	TR.Pi3ki	TR.NoLif	DA.ALL	DV.Gsk3	DV.Mek	DV.mTor	DV.Akt	DV.Erk	DV.Stat3	DV.Smad2
1	c	0	0	0	0	0	0	0	0	0	0	0	0.9215686	0.9313150	1.0548748	0.8306686	0.59744015	1.08977506	1.1671697
2	c	0	0	0	0	0	0	0	0	0	0	0	0.8666667	0.8296430	0.8486947	0.8568314	0.53227069	1.31196144	0.7420005
3	c	0	0	0	0	0	0	0	0	0	0	0	1.0941176	1.1061907	1.0213106	1.4847384	0.85552841	1.24733507	1.0326018
4	c	0	0	0	0	0	0	0	0	0	0	0	1.1176471	0.6751017	1.0069259	1.1250000	1.08534417	1.02698553	0.8469147
5	c	0	0	0	0	0	0	0	0	0	0	0	1.0549020	0.8093086	1.0452850	1.5501453	0.80751629	1.05764197	1.1460852
6	c	0	0	0	0	0	0	0	0	0	0	0	1.0980392	1.4112065	0.9302078	0.9680233	0.84776195	1.34146273	1.0853150
7	c	0	0	0	0	0	0	0	0	0	0	0	1.2352941	1.2688658	1.1172083	1.1904070	0.74919955	1.10220770	0.8354722
8	c	0	0	0	0	0	0	0	0	0	0	0	0.7294118	0.8947131	0.9781566	0.3662791	NA	NA	NA
9	c	0	0	0	0	0	0	0	0	0	0	0	0.8823529	1.0736557	0.9973362	0.6279070	NA	NA	NA
10	t	1	0	0	0	0	0	0	0	0	0	0	1.0823529	0.8052418	1.0740543	1.0334302	0.28533676	0.81811910	4.3831158
11	t	1	1	0	0	0	0	0	0	0	0	0	1.0313725	0.7971080	1.0213106	1.0072674	0.34460362	1.27306948	0.9712585
12	t	1	0	1	0	0	0	0	0	0	0	0	0.7960784	2.0375056	0.9445924	0.6475291	0.73934770	0.90304442	3.2618038
13	t	1	0	0	1	0	0	0	0	0	0	0	0.8901961	0.4148215	0.9110282	0.6802326	0.14489871	0.99499589	2.8335407
14	t	1	0	0	0	1	0	0	0	0	0	0	0.5882353	0.8215093	0.8582845	0.5232558	0.28095801	1.13206057	2.8746501
15	t	1	0	0	0	0	1	0	0	0	0	0	0.8705882	1.1468595	0.7240277	0.5232558	0.35539250	1.09799383	2.6745967
16	t	1	0	0	0	0	0	1	0	0	0	0	0.5568627	1.0167194	0.7480021	0.8241279	0.33498514	0.41286218	2.0868963
17	t	1	0	0	0	0	0	0	1	0	0	0	1.1333333	9.8499774	1.0596697	1.0138081	0.29983399	0.90267674	2.8139028
18	t	1	0	0	0	0	0	0	0	1	0	0	0.3372549	0.8784455	0.5370272	0.2747093	0.23880570	0.83730443	3.9703524
19	t	0	1	0	0	0	0	0	0	0	0	0	1.0313725	0.8947131	1.1220032	0.8699128	0.29128296	1.04266453	0.4777335
20	t	0	1	0	1	0	0	0	0	0	0	0	0.8862745	0.4026209	0.9206180	0.7456395	0.13200886	0.84366056	0.7750916
21	t	0	1	0	0	1	0	0	0	0	0	0	0.6313725	1.1834614	0.8486947	0.6082849	1.30109137	0.71000552	0.8008738
22	t	0	1	0	0	0	1	0	0	0	0	0	0.5921569	0.9557162	0.6760788	0.3139535	0.40258687	0.96268199	0.3891561
23	t	0	1	0	0	0	0	0	1	0	0	0	1.0862745	7.5033891	0.9637720	1.4847384	0.13536646	0.76633407	0.8665356
24	t	0	1	0	0	0	0	0	0	1	0	0	0.2901961	0.8987799	0.5034630	0.2354651	0.43927665	0.90880726	0.3533986
25	t	0	0	1	0	0	0	0	0	0	0	0	0.8627451	1.1875282	1.0069259	0.6933140	1.00651732	0.99410876	1.0817275
26	t	0	1	1	0	0	0	0	0	0	0	0	0.8509804	0.9353818	1.0452850	0.6148256	0.79777278	1.23530014	0.7138906
27	t	0	0	1	1	0	0	0	0	0	0	0	0.8509804	0.4514234	0.9206180	0.7129360	0.10526058	1.08879411	1.0024723
28	t	0	0	1	0	1	0	0	0	0	0	0	0.6784314	1.2688658	0.9350027	0.4316860	2.66738407	0.52631177	0.9403171
29	t	0	0	1	0	0	1	0	0	0	0	0	0.7372549	1.6511523	0.7432072	0.4513081	1.31650510	1.09761943	1.5458639
30	t	0	0	1	0	0	0	1	0	0	0	0	0.4509804	1.0492544	0.7623868	0.4382267	0.79851769	0.09035720	1.0716680
31	t	0	0	1	0	0	0	0	1	0	0	0	0.9686275	20.0822413	0.9733617	0.8241279	0.53031990	1.00370133	0.7859602
32	t	0	0	1	0	0	0	0	0	1	0	0	0.3098039	1.2932671	0.6137453	0.2550872	1.16220847	1.02603754	0.9572694
33	t	0	0	0	1	0	0	0	0	0	0	0	0.9333333	0.5327610	1.1603623	1.7529070	0.14529008	1.21949221	0.7332061
34	t	0	0	0	1	0	1	0	0	0	0	0	0.8431373	0.6181654	0.6712840	0.7260174	0.30579811	0.79956115	0.9691317
35	t	0	0	0	1	0	0	0	0	1	0	0	0.3372549	0.5937641	0.5034630	0.2616279	0.23277852	0.66882677	1.0038850
36	t	0	0	0	0	1	0	0	0	0	0	0	0.6392157	0.9191143	0.9589771	0.5625000	1.15419672	0.74611975	1.1369221
37	t	0	0	0	1	1	0	0	0	0	0	0	0.5490196	0.4514234	0.7767714	0.5821221	0.08990450	0.73714045	1.0375141
38	t	0	0	0	0	1	1	0	0	0	0	0	0.4549020	0.9638500	0.6377198	0.2877907	1.08914097	0.65470449	0.9337531
39	t	0	0	0	0	1	0	0	1	0	0	0	0.6980392	10.7853592	0.8103356	0.7979651	0.30790040	0.83175014	0.8402553
40	t	0	0	0	0	1	0	0	0	1	0	0	0.2745098	0.9353818	0.5082579	0.2485465	1.50323898	0.67137089	0.9966194
41	t	0	0	0	0	0	1	0	0	0	0	0	0.8078431	0.9679169	0.7144379	0.4251453	0.38538538	1.01144891	0.6842914
42	t	0	0	0	0	0	0	1	0	0	0	0	0.5725490	1.0858563	0.8295152	0.5428779	2.14292331	0.36716801	0.9354134
43	t	0	1	0	0	0	0	1	0	0	0	0	0.4784314	1.0695888	0.7384124	0.3728198	1.64366349	0.28045866	0.7674854
44	t	0	0	0	1	0	0	1	0	0	0	0	0.4509804	0.4229553	0.6233351	0.5952035	0.05127179	0.34906628	0.7075682
45	t	0	0	0	0	1	0	1	0	0	0	0	0.4156863	1.4518753	0.8391050	0.3989826	1.85037277	0.23382498	0.8027321
46	t	0	0	0	0	0	1	1	0	0	0	0	0.4274510	0.9109806	0.5753863	0.3139535	0.96876420	0.58417369	0.9554542
47	t	0	0	0	0	0	0	1	1	0	0	0	0.6745098	6.9177587	0.7384124	0.8960756	0.17385751	0.32793855	0.8403171
48	t	0	0	0	0	0	0	1	0	1	0	0	0.1960784	0.9150474	0.3979755	0.2681686	0.82979842	0.43894689	0.9663962
49	t	0	0	0	0	0	0	0	1	0	0	0	0.9490196	9.3497515	1.0692595	0.9418605	0.25735787	0.93367354	0.8695512
50	t	0	0	0	0	0	1	0	1	0	0	0	0.9450980	9.4676909	0.7671817	1.3343023	0.43108639	0.96609693	0.8729223
51	t	0	0	0	0	0	0	0	1	1	0	0	0.3019608	16.1211026	0.4171550	0.2747093	0.59970815	0.78852304	2.4365751
52	t	0	0	0	0	0	0	0	0	0	1	0	0.8784314	0.7279711	0.9925413	1.0661337	0.26969881	0.32373890	0.9054665
53	t	1	0	0	0	0	0	0	0	0	1	0	0.9176471	0.9841844	1.0261055	0.9811047	0.62243145	0.46920856	2.3710856
54	t	0	1	0	0	0	0	0	0	0	1	0	0.9882353	0.8093086	1.0644646	0.8829942	0.24522561	0.40828809	0.5725336
55	t	0	0	1	0	0	0	0	0	0	1	0	0.9254902	1.9846362	0.9973362	0.6213663	1.41933697	0.04832437	1.0864120
56	t	0	0	0	1	0	0	0	0	0	1	0	0.8313725	0.4432897	0.8582845	0.7194767	0.09207455	0.38815526	0.8501643
57	t	0	0	0	0	1	0	0	0	0	1	0	0.6431373	0.7442386	0.8726692	0.5101744	0.32659371	0.41437359	0.8171709
58	t	0	0	0	0	0	1	0	0	0	1	0	0.7843137	0.9475825	0.6952584	0.5101744	0.38947899	0.50020691	0.7835732
59	t	0	0	0	0	0	0	1	0	0	1	0	0.6117647	0.8987799	0.8007459	0.7456395	0.29223427	0.24704519	0.7917914
60	t	0	0	0	0	0	0	0	1	0	1	0	1.1568627	8.8169905	0.9781566	1.1315407	0.05250088	0.34851091	1.0258178
61	t	0	0	0	0	0	0	0	0	1	1	0	0.3803922	1.0167194	0.5274374	0.2550872	0.45982805	0.49067316	1.0152495
62	t	0	0	0	0	0	0	0	0	1	0	0	0.3294118	0.9435156	0.5322323	0.2681686	0.61155577	0.84955699	0.8371808
63	c	0	0	0	0	0	0	0	0	0	0	0	0.7935035	0.9121191	1.0181962	NA	0.88007515	1.0884183	1.0769767
64	c	0	0	0	0	0	0	0	0	0	0	0	0.8422274	0.7654146	0.7974684	NA	1.03407098	0.9051507	1.5685018
65	c	0	0	0	0	0	0	0	0	0	0	0	1.0649652	0.9886605	1.0609177	NA	0.94407889	0.8252421	1.1895730
66	c	0	0	0	0	0	0	0	0	0	0	0	0.8213457	1.0141743	0.9113924	NA	1.32623756	0.9818117	1.3161067
67	c	0	0	0	0	0	0	0	0	0	0	0	0.8839907	1.1672573	0.8473101	NA	1.13149094	0.9277348	0.9685210
68	c	0	0	0	0	0	0	0	0	0	0	0	1.1902552	1.0715804	1.0181962	NA	0.88477592	0.6310326	1.0887317
69	c	0	0	0	0	0	0	0	0	0	0	0	1.3085847	1.3713678	1.0609177	NA	1.56097107	0.6790754	1.1243888
70	c	0	0	0	0	0	0	0	0	0	0	0	0.9396752	0.8355776	1.1107595	NA	NA	NA	NA
71	c	0	0	0	0	0	0	0	0	0	0	0	1.1554524	0.8738483	1.1748418	NA	NA	NA	NA
72	t	1	0	0	0	0	0	0	0	0	0	0	0.9257541	0.8419561	0.9327532	NA	0.42054046	0.9943312	2.4206257
73	t	1	1	0	0	0	0	0	0	0	0	0	0.8700696	0.7399008	0.9541139	NA	0.26017911	0.9334197	1.0621048
74	t	1	0	1	0	0	0	0	0	0	0	0	1.3155452	2.8447909	1.0609177	NA	5.28256225	0.8103862	2.1752880
75	t	1	0	0	1	0	0	0	0	0	0	0	0.8004640	0.4720057	0.7333861	NA	0.11999237	0.8638098	2.5894308
76	t	1	0	0	0	1	0	0	0	0	0	0	0.6194896	0.8100638	0.7618671	NA	0.37787250	0.8802878	3.5871841
77	t	1	0	0	0	0	1	0	0	0	0	0	0.8352668	1.1545004	0.6906646	NA	0.64635453	1.1505663	2.9778661
78	t	1	0	0	0	0	0	1	0	0	0	0	0.4802784	0.7654146	0.7120253	NA	0.28677131	0.2270045	3.0174193
79	t	1	0	0	0	0	0	0	1	0	0	0	1.2250580	19.4415308	1.1606013	NA	0.13402612	1.1889491	2.3515236
80	t	1	0	0	0	0	0	0	0	1	0	0	0.4315545	1.7158044	0.5909810	NA	0.91542141	1.2546583	3.4646042
81	t	0	1	0	0	0	0	0	0	0	0	0	0.7378190	0.8291991	0.9612342	NA	0.19266792	1.2400158	0.9435028
82	t	0	1	0	1	0	0	0	0	0	0	0	0.7865429	0.4145996	0.8615506	NA	0.13878093	0.7274149	0.6474045
83	t	0	1	0	0	1	0	0	0	0	0	0	0.3967517	1.3905032	1.3884494	NA	2.95217028	0.7421694	0.7973278
84	t	0	1	0	0	0	1	0	0	0	0	0	0.7587007	0.9567682	0.8757911	NA	1.06611503	0.8657373	1.0363019
85	t	0	1	0	0	0	0	0	1	0	0	0	1.1624130	12.0935507	0.9327532	NA	0.14631530	0.6258696	0.5616159
86	t	0	1	0	0	0	0	0	0	1	0	0	0.4524362	0.9631467	0.6337025	NA	1.28199296	0.8829220	0.7269051
87	t	0	0	1	0	0	0	0	0	0	0	0	0.7447796	1.5435861	0.8900316	NA	2.64682477	1.1770819	1.0564880
88	t	0	1	1	0	0	0	0	0	0	0	0	0.7099768	1.0205528	0.9185127	NA	1.14404939	1.0076184	0.7636417
89	t	0	0	1	1	0	0	0	0	0	0	0	0.8004640	0.5485471	0.8757911	NA	0.26160787	0.8841640	0.8712695
90	t	0	0	1	0	1	0	0	0	0	0	0	0.4037123	1.8944011	1.5593354	NA	2.47147187	0.6999295	0.9947257
91	t	0	0	1	0	0	1	0	0	0	0	0	0.7030162	1.2119064	0.6977848	NA	2.47305293	1.0334602	1.1084614
92	t	0	0	1	0	0	0	1	0	0	0	0	0.4593968	1.2437987	0.7120253	NA	1.55865003	0.1866679	0.9055282
93	t	0	0	1	0	0	0	0	1	0	0	0	0.9535963	31.4075124	1.5806962	NA	0.39749316	1.1300753	0.8577082
94	t	0	0	1	0	0	0	0	0	1	0	0	0.4663573	1.6073707	0.6764241	NA	2.24494745	0.8610263	1.1283860
95	t	0	0	0	1	0	0	0	0	0	0	0	0.6264501	0.4401134	0.8259494	NA	0.16172439	0.8743786	0.9234120
96	t	0	0	0	1	0	1	0	0	0	0	0	0.8979118	0.6824947	0.6479430	NA	0.39958055	0.9214460	0.9502526
97	t	0	0	0	1	0	0	0	0	1	0	0	0.3619490	0.6059532	0.4912975	NA	0.39307924	0.8137096	1.1096514
98	t	0	0	0	0	1	0	0	0	0	0	0	0.6194896	0.8866052	0.9042722	NA	1.07052127	0.8053874	1.3524552
99	t	0	0	0	1	1	0	0	0	0	0	0	0.6264501	0.5421687	0.7262658	NA	0.13267832	0.7790163	0.8812513
100	t	0	0	0	0	1	1	0	0	0	0	0	0.6542923	0.9822821	0.8401899	NA	0.82896383	0.6551990	1.0671199
101	t	0	0	0	0	1	0	0	1	0	0	0	0.8770302	17.1708009	0.7903481	NA	0.18953843	0.8897056	0.9881152
102	t	0	0	0	0	1	0	0	0	1	0	0	0.4454756	1.1353650	0.6693038	NA	1.41229793	0.6341366	0.9591094
103	t	0	0	0	0	0	1	0	0	0	0	0	0.6821346	0.8993622	0.6550633	NA	0.73475428	0.8107541	0.9634851
104	t	0	0	0	0	0	0	1	0	0	0	0	0.4106729	0.8419561	0.6835443	NA	0.47814444	0.3947861	0.7282503
105	t	0	1	0	0	0	0	1	0	0	0	0	0.6682135	0.8419561	0.8615506	NA	1.37542409	0.2251888	0.6775334
106	t	0	0	0	1	0	0	1	0	0	0	0	0.4524362	0.4592488	0.6337025	NA	0.05980112	0.2289874	0.9041326
107	t	0	0	0	0	1	0	1	0	0	0	0	0.6751740	0.9950390	0.8971519	NA	0.96953938	0.2774070	1.2860982
108	t	0	0	0	0	0	1	1	0	0	0	0	0.5638051	1.0014174	0.6906646	NA	0.85989419	0.1658432	0.6553457
109	t	0	0	0	0	0	0	1	1	0	0	0	0.6125290	9.4975195	0.6194620	NA	0.14402658	0.1915621	0.9097650
110	t	0	0	0	0	0	0	1	0	1	0	0	0.4037123	0.9886605	0.9825949	NA	1.00045150	0.1231505	0.6924615
111	t	0	0	0	0	0	0	0	1	0	0	0	0.9048724	9.8802268	0.9256329	NA	0.15847699	1.1703198	0.9702123
112	t	0	0	0	0	0	1	0	1	0	0	0	1.0023202	13.0375620	0.6337025	NA	0.23954285	1.0055530	1.3113984
113	t	0	0	0	0	0	0	0	1	1	0	0	0.3758701	16.2586818	0.4556962	NA	0.43191614	1.0631304	1.2413620
114	t	0	0	0	0	0	0	0	0	0	1	0	1.0301624	0.7462792	1.0324367	NA	0.25702096	0.3369582	1.3250050
115	t	1	0	0	0	0	0	0	0	0	1	0	1.2111369	1.5244507	0.8401899	NA	4.14648277	0.4158847	1.8937072
116	t	0	1	0	0	0	0	0	0	0	1	0	0.8909513	0.7080085	0.9825949	NA	0.13199313	0.3522961	0.5147467
117	t	0	0	1	0	0	0	0	0	0	1	0	1.1067285	1.4606662	1.0039557	NA	3.23887964	0.3654665	1.0741922
118	t	0	0	0	1	0	0	0	0	0	1	0	0.7378190	0.4082211	0.8117089	NA	0.06356878	0.3752926	1.1817614
119	t	0	0	0	0	1	0	0	0	0	1	0	0.5498840	0.7399008	0.7547468	NA	0.41140043	0.3272259	0.8325170
120	t	0	0	0	0	0	1	0	0	0	1	0	0.6542923	0.8355776	0.6194620	NA	0.38193473	0.3661142	1.0120277
121	t	0	0	0	0	0	0	1	0	0	1	0	0.5290023	0.9759036	1.2887658	NA	0.27686605	0.2600696	0.6007198
122	t	0	0	0	0	0	0	0	1	0	1	0	1.0649652	12.8972360	1.0751582	NA	0.04168685	0.5980697	1.0679285
123	t	0	0	0	0	0	0	0	0	1	1	0	0.3549884	0.9121191	0.8117089	NA	0.34409132	0.2567538	0.8573421
124	t	0	0	0	0	0	0	0	0	1	0	0	0.3619490	1.2310418	0.5268987	NA	1.05364097	1.2676739	0.6748934
125	c	0	0	0	0	0	0	0	0	0	0	0	0.99307958	0.9189189	1.0417266	1.0109890	1.52248469	0.8218066	0.7558536
126	c	0	0	0	0	0	0	0	0	0	0	0	1.00692042	1.0810811	0.9582734	0.9890110	1.43365833	0.7828878	0.6894977
127	c	0	0	0	0	0	0	0	0	0	0	0	NA	NA	NA	NA	1.20039270	0.9274228	0.7778252
128	c	0	0	0	0	0	0	0	0	0	0	0	NA	NA	NA	NA	0.58841826	0.9912028	0.8369786
129	c	0	0	0	0	0	0	0	0	0	0	0	NA	NA	NA	NA	1.06099276	1.0146233	0.8853939
130	c	0	0	0	0	0	0	0	0	0	0	0	NA	NA	NA	NA	1.26746213	1.0275047	0.8259533
131	c	0	0	0	0	0	0	0	0	0	0	0	NA	NA	NA	NA	0.68982938	1.2187169	1.0401390
132	t	1	0	0	0	0	0	0	0	0	0	0	0.74325260	0.8918919	1.0791367	1.0109890	0.59313306	1.1584520	2.9296693
133	t	1	1	0	0	0	0	0	0	0	0	0	0.60622837	0.8378378	1.1165468	1.0109890	0.25824935	0.8141453	1.6197942
134	t	1	0	1	0	0	0	0	0	0	0	0	0.74117647	1.1081081	0.9266187	1.2307692	2.60200929	0.9202395	1.9613170
135	t	1	0	0	1	0	0	0	0	0	0	0	0.41314879	0.7027027	0.7395683	1.1208791	0.27250374	0.9937754	2.7708162
136	t	1	0	0	0	1	0	0	0	0	0	0	0.47266436	0.9909910	1.1568345	0.9450549	0.67979315	0.9492920	3.3734212
137	t	1	0	0	0	0	1	0	0	0	0	0	0.33979239	0.8108108	0.5410072	1.0989011	0.44119641	1.0774983	2.7970767
138	t	1	0	0	0	0	0	1	0	0	0	0	0.36262976	0.8738739	0.8633094	0.9230769	0.24731748	0.3609128	2.6612330
139	t	1	0	0	0	0	0	0	1	0	0	0	0.54809689	2.3243243	0.8143885	1.2307692	0.05529302	0.6411834	2.0749839
140	t	1	0	0	0	0	0	0	0	1	0	0	0.08096886	0.5225225	0.1784173	0.7032967	NA	NA	NA
141	t	0	1	0	0	0	0	0	0	0	0	0	0.94463668	0.9009009	1.0388489	0.9890110	0.42838772	0.7657700	1.2445373
142	t	0	1	0	1	0	0	0	0	0	0	0	0.58477509	0.6846847	0.9179856	1.0989011	0.16361648	1.1923112	0.6956256
143	t	0	1	0	0	1	0	0	0	0	0	0	0.59723183	0.9459459	0.8000000	1.1868132	0.79712005	0.4227910	0.7416312
144	t	0	1	0	0	0	1	0	0	0	0	0	0.73356401	0.9279279	0.7971223	0.9450549	NA	NA	NA
145	t	0	1	0	0	0	0	0	1	0	0	0	0.75224913	3.4504505	1.0158273	1.2087912	0.11891718	0.9917027	0.8140208
146	t	0	1	0	0	0	0	0	0	1	0	0	0.20622837	0.8018018	0.4546763	0.9670330	0.72366487	0.9274900	0.7702159
147	t	0	0	1	0	0	0	0	0	0	0	0	0.75432526	1.0720721	0.9956835	0.9670330	1.76002148	0.7050877	1.1502739
148	t	0	1	1	0	0	0	0	0	0	0	0	0.65397924	0.9639640	0.9841727	0.9890110	3.13437127	2.2794991	1.0321445
149	t	0	0	1	1	0	0	0	0	0	0	0	0.68858131	0.7477477	0.8719424	0.9230769	0.39131693	1.3792909	0.8220474
150	t	0	0	1	0	1	0	0	0	0	0	0	0.41591696	1.0990991	0.8978417	0.9890110	NA	NA	NA
151	t	0	0	1	0	0	1	0	0	0	0	0	0.72733564	1.1261261	0.7194245	0.9230769	1.38684919	1.1168657	0.5187381
152	t	0	0	1	0	0	0	1	0	0	0	0	0.35432526	1.1081081	0.7194245	1.0109890	1.03356474	0.2935773	0.6727921
153	t	0	0	1	0	0	0	0	1	0	0	0	0.80069204	7.1351351	1.0446043	1.0989011	NA	NA	NA
154	t	0	0	1	0	0	0	0	0	1	0	0	0.26020761	1.4144144	0.5841727	1.0769231	2.68256701	1.8449456	0.7207198
155	t	0	0	0	1	0	0	0	0	0	0	0	0.54532872	0.6756757	0.7827338	1.0989011	0.20957724	1.2222582	0.9185781
156	t	0	0	0	1	0	1	0	0	0	0	0	0.46920415	0.7387387	0.6503597	1.0329670	0.16913296	1.0725903	0.5215889
157	t	0	0	0	1	0	0	0	0	1	0	0	0.22837370	0.8558559	0.5611511	1.0109890	0.40838836	0.8267386	0.7924550
158	t	0	0	0	0	1	0	0	0	0	0	0	0.44429066	0.8378378	0.8719424	0.8571429	NA	NA	NA
159	t	0	0	0	1	1	0	0	0	0	0	0	0.35155709	0.7207207	0.7712230	1.0989011	0.21175909	0.7371323	0.7906651
160	t	0	0	0	0	1	1	0	0	0	0	0	0.48512111	1.0180180	0.6848921	0.9450549	0.38718458	0.5614254	0.6379236
161	t	0	0	0	0	1	0	0	1	0	0	0	0.53633218	3.2792793	0.8661871	1.2307692	0.10691582	0.7642568	0.8854697
162	t	0	0	0	0	1	0	0	0	1	0	0	0.19100346	1.0270270	0.5179856	1.0549451	NA	NA	NA
163	t	0	0	0	0	0	1	0	0	0	0	0	0.60069204	0.8288288	0.6676259	1.0329670	0.54307186	1.2439988	0.9249374
164	t	0	0	0	0	0	0	1	0	0	0	0	0.40069204	0.9549550	0.7194245	0.9450549	NA	NA	NA
165	t	0	1	0	0	0	0	1	0	0	0	0	0.28788927	0.8468468	0.5784173	1.0989011	0.46617652	0.2941750	0.3611346
166	t	0	0	0	1	0	0	1	0	0	0	0	0.30311419	0.7027027	0.6561151	0.9890110	0.09209233	0.2080194	0.5086470
167	t	0	0	0	0	1	0	1	0	0	0	0	0.27128028	0.8738739	0.5640288	1.0329670	1.12386924	0.2215549	0.9169813
168	t	0	0	0	0	0	1	1	0	0	0	0	0.44636678	1.1891892	0.6071942	0.9450549	0.80449742	0.3074242	0.4646073
169	t	0	0	0	0	0	0	1	1	0	0	0	0.45397924	2.6756757	0.8000000	1.1648352	NA	NA	NA
170	t	0	0	0	0	0	0	1	0	1	0	0	0.17370242	0.8378378	0.4892086	1.0109890	0.64293179	0.3177385	0.5581292
171	t	0	0	0	0	0	0	0	1	0	0	0	0.56678201	2.0630631	0.8143885	1.0769231	0.28599522	0.8143701	0.9672867
172	t	0	0	0	0	0	1	0	1	0	0	0	0.35640138	2.0090090	0.6014388	1.1208791	NA	NA	NA
173	t	0	0	0	0	0	0	0	1	1	0	0	0.18131488	2.1081081	0.4546763	1.0329670	0.31458994	0.7543581	1.0759891
174	t	0	0	0	0	0	0	0	0	0	1	0	0.74532872	0.8288288	0.9553957	1.0109890	NA	NA	NA
175	t	1	0	0	0	0	0	0	0	0	1	0	1.04567474	0.7567568	1.0330935	1.1428571	3.22264200	0.8600590	2.7678937
176	t	0	1	0	0	0	0	0	0	0	1	0	0.58477509	0.8108108	1.0330935	1.1208791	0.50728378	0.2277844	1.0647623
177	t	0	0	1	0	0	0	0	0	0	1	0	0.62283737	1.0180180	0.8489209	1.2967033	1.45771510	0.2736769	0.9411011
178	t	0	0	0	1	0	0	0	0	0	1	0	0.43806228	0.7927928	0.7280576	1.1648352	0.05087223	0.5148348	1.0958860
179	t	0	0	0	0	1	0	0	0	0	1	0	0.41660900	0.8738739	0.8690647	1.1208791	0.87496131	0.2440955	0.9766507
180	t	0	0	0	0	0	1	0	0	0	1	0	0.47058824	0.7927928	0.6532374	1.1428571	0.81903524	0.3388702	0.8279588
181	t	0	0	0	0	0	0	1	0	0	1	0	0.33217993	0.8108108	0.7309353	0.9670330	0.18254419	0.1640387	0.6760635
182	t	0	0	0	0	0	0	0	1	0	1	0	0.44013841	1.5945946	0.6992806	1.1868132	0.08367278	0.4579578	0.8808359
183	t	0	0	0	0	0	0	0	0	1	1	0	0.15709343	0.7027027	0.4892086	0.9890110	0.25586549	0.3448938	0.9000719
184	t	0	0	0	0	0	0	0	0	1	0	0	0.16124567	0.7387387	0.5007194	0.9670330	0.44950602	1.0734324	0.9035276
