# Supplementary material for: Modeling unveils sex differences of signaling networks in mouse embryonic stem cells
Source: Mol Syst Biol. 2023 Sep 21;19(11):e11510. doi: 10.15252/msb.202211510 (PMC10632733; doi:10.15252/msb.202211510)
Supplement: Supplementary file 10 — Source Data for Expanded View [file MSB-19-e11510-s004.zip]

Archive with 15 entries (13 files):
- FigureEV4/
- FigureEV4/.DS_Store
- FigureEV4/FigEV4A_ActA_Otx2_qPCR.xls
- FigureEV4/FigEV4B_ActA_Oct4_qPCR.xls
- FigureEV4/FigEV4C_ActA_Nanog_qPCR.xls
- FigureEV5/
- FigureEV5/FigEV5_U0126_Fgf5_data.xls
- FigureEV5/FigEV5_U0126_Nanog_data.xls
- FigureEV5/FigEV5_U0126_Oct4_data.xls
- FigureEV5/FigEV5_U0126_Otx2_data.xls
- __MACOSX/._FigureEV4
- __MACOSX/FigureEV4/._.DS_Store
- __MACOSX/FigureEV4/._FigEV4A_ActA_Otx2_qPCR.xls
- __MACOSX/FigureEV4/._FigEV4B_ActA_Oct4_qPCR.xls
- __MACOSX/FigureEV4/._FigEV4C_ActA_Nanog_qPCR.xls
