# Supplementary material for: Modeling unveils sex differences of signaling networks in mouse embryonic stem cells
Source: Mol Syst Biol. 2023 Sep 21;19(11):e11510. doi: 10.15252/msb.202211510 (PMC10632733; doi:10.15252/msb.202211510)
Supplement: Supplementary file 10 — Source Data for Expanded View [file MSB-19-e11510-s004.zip › FigureEV4/FigEV4A_ActA_Otx2_qPCR.xls]

## Sheet: FigEV4A_ActA_Otx2_qPCR
Rep	CellLine	Sample	Treatment	gene	value
R1	1.8_XX	1.8_XX_untreated_48h	untreated_48h	Otx2	0.041773
R1	1.8_XX	1.8_XX_ActA_48h	ActA_48h	Otx2	0.032609
R1	1.8_XX	1.8_XX_ActA_24h	ActA_24h	Otx2	0.007838
R2	1.8_XX	1.8_XX_untreated_48h	untreated_48h	Otx2	0.021217
R2	1.8_XX	1.8_XX_ActA_48h	ActA_48h	Otx2	0.030505
R2	1.8_XX	1.8_XX_ActA_24h	ActA_24h	Otx2	0.029395
R1	1.8_XO	1.8_XO_untreated_48h	untreated_48h	Otx2	0.047794
R1	1.8_XO	1.8_XO_ActA_48h	ActA_48h	Otx2	0.073612
R1	1.8_XO	1.8_XO_ActA_24h	ActA_24h	Otx2	0.05031
R2	1.8_XO	1.8_XO_untreated_48h	untreated_48h	Otx2	0.033344
R2	1.8_XO	1.8_XO_ActA_48h	ActA_48h	Otx2	0.04499
R2	1.8_XO	1.8_XO_ActA_24h	ActA_24h	Otx2	0.037088
R1	Pgk_XX	Pgk_XX_untreated_48h	untreated_48h	Otx2	0.052719
R1	Pgk_XX	Pgk_XX_ActA_48h	ActA_48h	Otx2	0.042761
R1	Pgk_XX	Pgk_XX_ActA_24h	ActA_24h	Otx2	0.046442
R2	Pgk_XX	Pgk_XX_untreated_48h	untreated_48h	Otx2	0.058914
R2	Pgk_XX	Pgk_XX_ActA_48h	ActA_48h	Otx2	0.058581
R2	Pgk_XX	Pgk_XX_ActA_24h	ActA_24h	Otx2	0.058517
R1	Pgk_XO	Pgk_XO_untreated_48h	untreated_48h	Otx2	0.118143
R1	Pgk_XO	Pgk_XO_ActA_48h	ActA_48h	Otx2	0.140744
R1	Pgk_XO	Pgk_XO_ActA_24h	ActA_24h	Otx2	0.114521
R2	Pgk_XO	Pgk_XO_untreated_48h	untreated_48h	Otx2	0.060947
R2	Pgk_XO	Pgk_XO_ActA_48h	ActA_48h	Otx2	0.073359
R2	Pgk_XO	Pgk_XO_ActA_24h	ActA_24h	Otx2	0.058865
R1	E14_XY	E14_XY_untreated_48h	untreated_48h	Otx2	0.089689
R1	E14_XY	E14_XY_ActA_48h	ActA_48h	Otx2	0.071791
R1	E14_XY	E14_XY_ActA_24h	ActA_24h	Otx2	0.070765
R2	E14_XY	E14_XY_untreated_48h	untreated_48h	Otx2	0.045876
R2	E14_XY	E14_XY_ActA_48h	ActA_48h	Otx2	0.060276
R2	E14_XY	E14_XY_ActA_24h	ActA_24h	Otx2	0.045883
