# Supplementary material for: Modeling unveils sex differences of signaling networks in mouse embryonic stem cells
Source: Mol Syst Biol. 2023 Sep 21;19(11):e11510. doi: 10.15252/msb.202211510 (PMC10632733; doi:10.15252/msb.202211510)
Supplement: Supplementary file 10 — Source Data for Expanded View [file MSB-19-e11510-s004.zip › FigureEV4/FigEV4B_ActA_Oct4_qPCR.xls]

## Sheet: FigEV4B_ActA_Oct4_qPCR
Rep	CellLine	Sample	Treatment	gene	value
R1	1.8_XX	1.8_XX_untreated_48h	untreated_48h	Oct4	2.79355
R1	1.8_XX	1.8_XX_ActA_48h	ActA_48h	Oct4	5.81168
R1	1.8_XX	1.8_XX_ActA_24h	ActA_24h	Oct4	2.00082
R2	1.8_XX	1.8_XX_untreated_48h	untreated_48h	Oct4	4.29934
R2	1.8_XX	1.8_XX_ActA_48h	ActA_48h	Oct4	3.83368
R2	1.8_XX	1.8_XX_ActA_24h	ActA_24h	Oct4	4.23452
R1	1.8_XO	1.8_XO_untreated_48h	untreated_48h	Oct4	4.0874
R1	1.8_XO	1.8_XO_ActA_48h	ActA_48h	Oct4	4.20661
R1	1.8_XO	1.8_XO_ActA_24h	ActA_24h	Oct4	4.60231
R2	1.8_XO	1.8_XO_untreated_48h	untreated_48h	Oct4	4.46607
R2	1.8_XO	1.8_XO_ActA_48h	ActA_48h	Oct4	4.66617
R2	1.8_XO	1.8_XO_ActA_24h	ActA_24h	Oct4	4.38241
R1	Pgk_XX	Pgk_XX_untreated_48h	untreated_48h	Oct4	5.99409
R1	Pgk_XX	Pgk_XX_ActA_48h	ActA_48h	Oct4	5.08764
R1	Pgk_XX	Pgk_XX_ActA_24h	ActA_24h	Oct4	5.44252
R2	Pgk_XX	Pgk_XX_untreated_48h	untreated_48h	Oct4	5.9006
R2	Pgk_XX	Pgk_XX_ActA_48h	ActA_48h	Oct4	5.47134
R2	Pgk_XX	Pgk_XX_ActA_24h	ActA_24h	Oct4	4.51309
R1	Pgk_XO	Pgk_XO_untreated_48h	untreated_48h	Oct4	6.25797
R1	Pgk_XO	Pgk_XO_ActA_48h	ActA_48h	Oct4	6.13875
R1	Pgk_XO	Pgk_XO_ActA_24h	ActA_24h	Oct4	4.97276
R2	Pgk_XO	Pgk_XO_untreated_48h	untreated_48h	Oct4	6.41012
R2	Pgk_XO	Pgk_XO_ActA_48h	ActA_48h	Oct4	5.68175
R2	Pgk_XO	Pgk_XO_ActA_24h	ActA_24h	Oct4	4.98243
R1	E14_XY	E14_XY_untreated_48h	untreated_48h	Oct4	7.03888
R1	E14_XY	E14_XY_ActA_48h	ActA_48h	Oct4	17.5588
R1	E14_XY	E14_XY_ActA_24h	ActA_24h	Oct4	6.8146
R2	E14_XY	E14_XY_untreated_48h	untreated_48h	Oct4	5.67598
R2	E14_XY	E14_XY_ActA_48h	ActA_48h	Oct4	6.81532
R2	E14_XY	E14_XY_ActA_24h	ActA_24h	Oct4	5.53082
