# Supplementary material for: Modeling unveils sex differences of signaling networks in mouse embryonic stem cells
Source: Mol Syst Biol. 2023 Sep 21;19(11):e11510. doi: 10.15252/msb.202211510 (PMC10632733; doi:10.15252/msb.202211510)
Supplement: Supplementary file 10 — Source Data for Expanded View [file MSB-19-e11510-s004.zip › FigureEV4/FigEV4C_ActA_Nanog_qPCR.xls]

## Sheet: FigEV4C_ActA_Nanog_qPCR
Rep	CellLine	Sample	Treatment	gene	value
R1	1.8_XX	1.8_XX_untreated_48h	untreated_48h	Nanog	2.20278
R1	1.8_XX	1.8_XX_ActA_48h	ActA_48h	Nanog	1.66514
R1	1.8_XX	1.8_XX_ActA_24h	ActA_24h	Nanog	0.83962
R2	1.8_XX	1.8_XX_untreated_48h	untreated_48h	Nanog	1.45541
R2	1.8_XX	1.8_XX_ActA_48h	ActA_48h	Nanog	1.50012
R2	1.8_XX	1.8_XX_ActA_24h	ActA_24h	Nanog	1.57956
R1	1.8_XO	1.8_XO_untreated_48h	untreated_48h	Nanog	0.335394
R1	1.8_XO	1.8_XO_ActA_48h	ActA_48h	Nanog	0.345964
R1	1.8_XO	1.8_XO_ActA_24h	ActA_24h	Nanog	0.379303
R2	1.8_XO	1.8_XO_untreated_48h	untreated_48h	Nanog	0.366493
R2	1.8_XO	1.8_XO_ActA_48h	ActA_48h	Nanog	0.323384
R2	1.8_XO	1.8_XO_ActA_24h	ActA_24h	Nanog	0.329683
R1	Pgk_XX	Pgk_XX_untreated_48h	untreated_48h	Nanog	1.07932
R1	Pgk_XX	Pgk_XX_ActA_48h	ActA_48h	Nanog	0.860997
R1	Pgk_XX	Pgk_XX_ActA_24h	ActA_24h	Nanog	0.90867
R2	Pgk_XX	Pgk_XX_untreated_48h	untreated_48h	Nanog	0.989991
R2	Pgk_XX	Pgk_XX_ActA_48h	ActA_48h	Nanog	1.03083
R2	Pgk_XX	Pgk_XX_ActA_24h	ActA_24h	Nanog	0.827
R1	Pgk_XO	Pgk_XO_untreated_48h	untreated_48h	Nanog	0.29
R1	Pgk_XO	Pgk_XO_ActA_48h	ActA_48h	Nanog	0.371
R1	Pgk_XO	Pgk_XO_ActA_24h	ActA_24h	Nanog	0.331
R2	Pgk_XO	Pgk_XO_untreated_48h	untreated_48h	Nanog	0.332
R2	Pgk_XO	Pgk_XO_ActA_48h	ActA_48h	Nanog	0.307
R2	Pgk_XO	Pgk_XO_ActA_24h	ActA_24h	Nanog	0.354
R1	E14_XY	E14_XY_untreated_48h	untreated_48h	Nanog	0.378
R1	E14_XY	E14_XY_ActA_48h	ActA_48h	Nanog	0.285
R1	E14_XY	E14_XY_ActA_24h	ActA_24h	Nanog	0.329
R2	E14_XY	E14_XY_untreated_48h	untreated_48h	Nanog	0.463
R2	E14_XY	E14_XY_ActA_48h	ActA_48h	Nanog	0.485
R2	E14_XY	E14_XY_ActA_24h	ActA_24h	Nanog	0.454
