# Supplementary material for: Modeling unveils sex differences of signaling networks in mouse embryonic stem cells
Source: Mol Syst Biol. 2023 Sep 21;19(11):e11510. doi: 10.15252/msb.202211510 (PMC10632733; doi:10.15252/msb.202211510)
Supplement: Supplementary file 10 — Source Data for Expanded View [file MSB-19-e11510-s004.zip › FigureEV5/FigEV5_U0126_Fgf5_data.xls]

## Sheet: FigEV5_U0126_Fgf5_data
Rep	CellLine	Sample	Treatment	gene	Rawvalue	mean_cntrl	FCoCntrl
R1	1.8_XX	1.8_XX_0	DMSO1_24h	Fgf5	0.000254	0.0003265	0.754829
R1	1.8_XX	1.8_XX_UO126	UO126_24h	Fgf5	0.000444	0.0003265	1.31947
R2	1.8_XX	1.8_XX_0	DMSO1_24h	Fgf5	0.000399	0.0003265	1.18574
R2	1.8_XX	1.8_XX_UO126	UO126_24h	Fgf5	0.000355	0.0003265	1.05498
R1	1.8_XO	1.8_XO_0	DMSO1_24h	Fgf5	0.019212	0.0157915	1.21583
R1	1.8_XO	1.8_XO_UO126	UO126_24h	Fgf5	0.009776	0.0157915	0.618675
R2	1.8_XO	1.8_XO_0	DMSO1_24h	Fgf5	0.012371	0.0157915	0.7829
R2	1.8_XO	1.8_XO_UO126	UO126_24h	Fgf5	0.009637	0.0157915	0.609879
R1	Pgk_XX	Pgk_XX_0	DMSO1_24h	Fgf5	0.000283	0.0003145	0.872111
R1	Pgk_XX	Pgk_XX_UO126	UO126_24h	Fgf5	0.000261	0.0003145	0.804314
R2	Pgk_XX	Pgk_XX_0	DMSO1_24h	Fgf5	0.000346	0.0003145	1.06626
R2	Pgk_XX	Pgk_XX_UO126	UO126_24h	Fgf5	0.000371	0.0003145	1.1433
R1	Pgk_XO	Pgk_XO_0	DMSO1_24h	Fgf5	0.012035	0.010935	1.09959
R1	Pgk_XO	Pgk_XO_UO126	UO126_24h	Fgf5	0.008486	0.010935	0.775331
R2	Pgk_XO	Pgk_XO_0	DMSO1_24h	Fgf5	0.009835	0.010935	0.898584
R2	Pgk_XO	Pgk_XO_UO126	UO126_24h	Fgf5	0.004341	0.010935	0.396619
R1	E14_XY	E14_XY_0	DMSO1_24h	Fgf5	0.020463	0.0150955	1.35467
R1	E14_XY	E14_XY_UO126	UO126_24h	Fgf5	0.011173	0.0150955	0.739664
R2	E14_XY	E14_XY_0	DMSO1_24h	Fgf5	0.009728	0.0150955	0.644004
R2	E14_XY	E14_XY_UO126	UO126_24h	Fgf5	0.003568	0.0150955	0.236205
