# Supplementary material for: Modeling unveils sex differences of signaling networks in mouse embryonic stem cells
Source: Mol Syst Biol. 2023 Sep 21;19(11):e11510. doi: 10.15252/msb.202211510 (PMC10632733; doi:10.15252/msb.202211510)
Supplement: Supplementary file 10 — Source Data for Expanded View [file MSB-19-e11510-s004.zip › FigureEV5/FigEV5_U0126_Nanog_data.xls]

## Sheet: FigEV5_U0126_Nanog_data
Rep	CellLine	Sample	Treatment	gene	Rawvalue	mean_cntrl	FCoCntrl
R1	1.8_XX	1.8_XX_0	DMSO1_24h	Nanog	1.01486	1.39563	0.727166
R1	1.8_XX	1.8_XX_UO126	UO126_24h	Nanog	1.59722	1.39563	1.14443
R2	1.8_XX	1.8_XX_0	DMSO1_24h	Nanog	1.7764	1.39563	1.27282
R2	1.8_XX	1.8_XX_UO126	UO126_24h	Nanog	2.39227	1.39563	1.7141
R1	1.8_XO	1.8_XO_0	DMSO1_24h	Nanog	0.376347	0.413855	0.909348
R1	1.8_XO	1.8_XO_UO126	UO126_24h	Nanog	0.496853	0.413855	1.20052
R2	1.8_XO	1.8_XO_0	DMSO1_24h	Nanog	0.451362	0.413855	1.0906
R2	1.8_XO	1.8_XO_UO126	UO126_24h	Nanog	0.480328	0.413855	1.16059
R1	Pgk_XX	Pgk_XX_0	DMSO1_24h	Nanog	0.975916	1.02505	0.952057
R1	Pgk_XX	Pgk_XX_UO126	UO126_24h	Nanog	0.915911	1.02505	0.893519
R2	Pgk_XX	Pgk_XX_0	DMSO1_24h	Nanog	1.07418	1.02505	1.04792
R2	Pgk_XX	Pgk_XX_UO126	UO126_24h	Nanog	1.163	1.02505	1.13457
R1	Pgk_XO	Pgk_XO_0	DMSO1_24h	Nanog	0.347	0.3415	1.01608
R1	Pgk_XO	Pgk_XO_UO126	UO126_24h	Nanog	0.76	0.3415	2.22541
R2	Pgk_XO	Pgk_XO_0	DMSO1_24h	Nanog	0.336	0.3415	0.983866
R2	Pgk_XO	Pgk_XO_UO126	UO126_24h	Nanog	0.454	0.3415	1.32939
R1	E14_XY	E14_XY_0	DMSO1_24h	Nanog	0.262	0.372	0.704282
R1	E14_XY	E14_XY_UO126	UO126_24h	Nanog	0.244	0.372	0.655896
R2	E14_XY	E14_XY_0	DMSO1_24h	Nanog	0.482	0.372	1.29566
R2	E14_XY	E14_XY_UO126	UO126_24h	Nanog	0.472	0.372	1.26878
