# Supplementary material for: Modeling unveils sex differences of signaling networks in mouse embryonic stem cells
Source: Mol Syst Biol. 2023 Sep 21;19(11):e11510. doi: 10.15252/msb.202211510 (PMC10632733; doi:10.15252/msb.202211510)
Supplement: Supplementary file 10 — Source Data for Expanded View [file MSB-19-e11510-s004.zip › FigureEV5/FigEV5_U0126_Oct4_data.xls]

## Sheet: FigEV5_U0126_Oct4_data
Rep	CellLine	Sample	Treatment	gene	Rawvalue	mean_cntrl	FCoCntrl
R1	1.8_XX	1.8_XX_0	DMSO1_24h	Oct4	3.02095	3.97659	0.759681
R1	1.8_XX	1.8_XX_UO126	UO126_24h	Oct4	3.70782	3.97659	0.932408
R2	1.8_XX	1.8_XX_0	DMSO1_24h	Oct4	4.93224	3.97659	1.24031
R2	1.8_XX	1.8_XX_UO126	UO126_24h	Oct4	3.8149	3.97659	0.959336
R1	1.8_XO	1.8_XO_0	DMSO1_24h	Oct4	4.36369	4.80842	0.907509
R1	1.8_XO	1.8_XO_UO126	UO126_24h	Oct4	3.59053	4.80842	0.746717
R2	1.8_XO	1.8_XO_0	DMSO1_24h	Oct4	5.25314	4.80842	1.09249
R2	1.8_XO	1.8_XO_UO126	UO126_24h	Oct4	4.60944	4.80842	0.958617
R1	Pgk_XX	Pgk_XX_0	DMSO1_24h	Oct4	5.71181	5.88677	0.970278
R1	Pgk_XX	Pgk_XX_UO126	UO126_24h	Oct4	4.73136	5.88677	0.803727
R2	Pgk_XX	Pgk_XX_0	DMSO1_24h	Oct4	6.06172	5.88677	1.02972
R2	Pgk_XX	Pgk_XX_UO126	UO126_24h	Oct4	6.01327	5.88677	1.02149
R1	Pgk_XO	Pgk_XO_0	DMSO1_24h	Oct4	6.8446	6.57793	1.04054
R1	Pgk_XO	Pgk_XO_UO126	UO126_24h	Oct4	3.14775	6.57793	0.478531
R2	Pgk_XO	Pgk_XO_0	DMSO1_24h	Oct4	6.31125	6.57793	0.959458
R2	Pgk_XO	Pgk_XO_UO126	UO126_24h	Oct4	5.53374	6.57793	0.841257
R1	E14_XY	E14_XY_0	DMSO1_24h	Oct4	0.814064	3.43416	0.237048
R1	E14_XY	E14_XY_UO126	UO126_24h	Oct4	1.82911	3.43416	0.53262
R2	E14_XY	E14_XY_0	DMSO1_24h	Oct4	6.05425	3.43416	1.76295
R2	E14_XY	E14_XY_UO126	UO126_24h	Oct4	3.67698	3.43416	1.0707
