# Supplementary material for: Modeling unveils sex differences of signaling networks in mouse embryonic stem cells
Source: Mol Syst Biol. 2023 Sep 21;19(11):e11510. doi: 10.15252/msb.202211510 (PMC10632733; doi:10.15252/msb.202211510)
Supplement: Supplementary file 10 — Source Data for Expanded View [file MSB-19-e11510-s004.zip › FigureEV5/FigEV5_U0126_Otx2_data.xls]

## Sheet: FigEV5_U0126_Otx2_data
Rep	CellLine	Sample	Treatment	gene	Rawvalue	mean_cntrl	FCoCntrl
R1	1.8_XX	1.8_XX_0	DMSO1_24h	Otx2	0.012125	0.012334	0.982259
R1	1.8_XX	1.8_XX_UO126	UO126_24h	Otx2	0.034648	0.012334	2.80687
R2	1.8_XX	1.8_XX_0	DMSO1_24h	Otx2	0.012543	0.012334	1.01612
R2	1.8_XX	1.8_XX_UO126	UO126_24h	Otx2	0.036994	0.012334	2.99692
R1	1.8_XO	1.8_XO_0	DMSO1_24h	Otx2	0.054266	0.0381305	1.42279
R1	1.8_XO	1.8_XO_UO126	UO126_24h	Otx2	0.016849	0.0381305	0.441761
R2	1.8_XO	1.8_XO_0	DMSO1_24h	Otx2	0.021995	0.0381305	0.576684
R2	1.8_XO	1.8_XO_UO126	UO126_24h	Otx2	0.020889	0.0381305	0.547686
R1	Pgk_XX	Pgk_XX_0	DMSO1_24h	Otx2	0.047425	0.04843	0.979046
R1	Pgk_XX	Pgk_XX_UO126	UO126_24h	Otx2	0.065848	0.04843	1.35937
R2	Pgk_XX	Pgk_XX_0	DMSO1_24h	Otx2	0.049435	0.04843	1.02054
R2	Pgk_XX	Pgk_XX_UO126	UO126_24h	Otx2	0.096586	0.04843	1.99393
R1	Pgk_XO	Pgk_XO_0	DMSO1_24h	Otx2	0.125278	0.090646	1.38191
R1	Pgk_XO	Pgk_XO_UO126	UO126_24h	Otx2	0.065116	0.090646	0.718276
R2	Pgk_XO	Pgk_XO_0	DMSO1_24h	Otx2	0.056014	0.090646	0.617874
R2	Pgk_XO	Pgk_XO_UO126	UO126_24h	Otx2	0.03862	0.090646	0.426006
R1	E14_XY	E14_XY_0	DMSO1_24h	Otx2	0.069881	0.0569135	1.22763
R1	E14_XY	E14_XY_UO126	UO126_24h	Otx2	0.015495	0.0569135	0.272207
R2	E14_XY	E14_XY_0	DMSO1_24h	Otx2	0.043946	0.0569135	0.772019
R2	E14_XY	E14_XY_UO126	UO126_24h	Otx2	0.020545	0.0569135	0.360923
