# Supplementary material for: Modeling unveils sex differences of signaling networks in mouse embryonic stem cells
Source: Mol Syst Biol. 2023 Sep 21;19(11):e11510. doi: 10.15252/msb.202211510 (PMC10632733; doi:10.15252/msb.202211510)
Supplement: Supplementary file 11 — Source Data for Figure 1 [file MSB-19-e11510-s002.zip]

Archive with 8 entries (6 files):
- Figure1/
- __MACOSX/._Figure1
- Figure1/.DS_Store
- __MACOSX/Figure1/._.DS_Store
- Figure1/1C/
- __MACOSX/Figure1/._1C
- Figure1/1C/Fig1C_Data.xlsx
- __MACOSX/Figure1/1C/._Fig1C_Data.xlsx
