# Supplementary material for: Modeling unveils sex differences of signaling networks in mouse embryonic stem cells
Source: Mol Syst Biol. 2023 Sep 21;19(11):e11510. doi: 10.15252/msb.202211510 (PMC10632733; doi:10.15252/msb.202211510)
Supplement: Supplementary file 11 — Source Data for Figure 1 [file MSB-19-e11510-s002.zip › Figure1/1C/Fig1C_Data.xlsx]

## Sheet: Fig1C_Data
Category	x_status	Perturbation1	Akt_p	Gsk3_p	mTor_p	Mek_p	Erk_p	Stat3_p	Smad2_p
Experimental data	XX	Igfri	-2.03189	-0.541769	-0.320506	-0.406436	-1.096	-0.153539	-0.305478
Experimental data	XX	Pi3ki	-2.8447	-1.38865	-0.751307	0.156485	-0.386265	-0.234289	-0.15916
Experimental data	XX	Fgf4	-0.971322	-0.0941745	0.130863	0.0398861	-0.769157	-0.0621465	-0.0119319
Experimental data	XX	Fgfri	-1.36074	-0.343195	0.0568803	-1.25564	-2.9669	0.120291	0.164972
Experimental data	XX	Meki	-1.05014	-0.0776469	0.0386723	0.612988	-5.82802	0.208798	0.0340968
Experimental data	XX	NoLif	-0.50093	-0.138099	0.0380939	-0.0686587	-0.805106	-1.33027	-0.0724452
Experimental data	XX	Jaki	-1.60102	-0.536005	-0.0159727	0.0265162	-0.992966	-1.88648	0.0348154
Experimental data	XX	Activin	-0.147145	0.0841505	0.193129	0.196004	-0.907935	-0.272745	0.562515
Experimental data	XX	Bmp4ri	-1.12261	-0.228569	0.0369485	0.0103555	-1.69861	-0.400137	-0.388634
Experimental data	XX	Gsk3i	-1.83286	-0.847847	0.0113228	0.0185458	-0.649336	0.0105259	-0.060524
Experimental data	XO	Igfri	-0.593589	-0.529773	-0.556153	-0.159093	-0.900359	0.00958163	-0.237852
Experimental data	XO	Pi3ki	-0.973575	-1.90938	-0.940786	-0.0737154	-0.595883	0.0697325	-0.323339
Experimental data	XO	Fgf4	-0.288391	-0.344961	-0.0542916	0.324443	0.743076	-0.0924783	0.13153
Experimental data	XO	Fgfri	0.458332	-0.543984	-0.131206	-0.886123	-2.55528	0.127387	-0.228396
Experimental data	XO	Meki	0.0102502	-0.358528	-0.0970279	2.52414	-2.14058	-0.0561168	-0.0977564
Experimental data	XO	NoLif	0.0540779	-0.196801	-0.01169	-0.383798	-1.92531	-1.59823	0.131366
Experimental data	XO	Jaki	-0.498389	-1.13822	-0.427931	-0.0708092	0.0175493	-1.39317	-0.276909
Experimental data	XO	Activin	0.0316042	-0.140133	0.039501	-0.24201	-1.27084	-0.0285402	1.65269
Experimental data	XO	Bmp4ri	-0.108499	-0.156402	0.0566213	-0.193851	-1.79278	-0.00479448	-0.278005
Experimental data	XO	Gsk3i	-0.526234	-0.835389	-0.128753	-0.181496	0.152601	-0.367383	0.310357
