# Supplementary material for: Modeling unveils sex differences of signaling networks in mouse embryonic stem cells
Source: Mol Syst Biol. 2023 Sep 21;19(11):e11510. doi: 10.15252/msb.202211510 (PMC10632733; doi:10.15252/msb.202211510)
Supplement: Supplementary file 12 — Source Data for Figure 3 [file MSB-19-e11510-s011.zip]

Archive with 8 entries (6 files):
- Figure3/
- __MACOSX/._Figure3
- Figure3/.DS_Store
- __MACOSX/Figure3/._.DS_Store
- Figure3/3A/
- __MACOSX/Figure3/._3A
- Figure3/3A/Fig3A_Data.xls
- __MACOSX/Figure3/3A/._Fig3A_Data.xls
