# Supplementary material for: Modeling unveils sex differences of signaling networks in mouse embryonic stem cells
Source: Mol Syst Biol. 2023 Sep 21;19(11):e11510. doi: 10.15252/msb.202211510 (PMC10632733; doi:10.15252/msb.202211510)
Supplement: Supplementary file 12 — Source Data for Figure 3 [file MSB-19-e11510-s011.zip › Figure3/3A/Fig3A_Data.xls]

## Sheet: Fig3A_Data
Category	x_status	Perturbation1	Perturbation2	Akt_p	Gsk3_p	mTor_p	Mek_p	Erk_p	Stat3_p	Smad2_p
Experimental data	XX	Igfri		-2.03189	-0.541769	-0.320506	-0.406436	-1.096	-0.153539	-0.305478
Experimental data	XX	Igfri	NoLif	-1.40461	-0.481632	-0.372538	-0.184597	-0.392106	-0.994733	-0.365658
Experimental data	XX	Igfri	Jaki	-2.01162	-0.930677	-0.651956	0.0578502	-0.320765	-1.70502	0.0214829
Experimental data	XX	Igfri	Bmp4ri	-1.87375	-0.391126	-0.257293	-0.0521404	-0.630546	-0.248502	-0.580936
Experimental data	XX	Igfri	Gsk3i	-2.38945	-1.1246	-0.518492	0.0887596	-0.376568	-0.140783	-0.0357235
Experimental data	XX	Pi3ki		-2.8447	-1.38865	-0.751307	0.156485	-0.386265	-0.234289	-0.15916
Experimental data	XX	Pi3ki	NoLif	-2.75218	-1.15985	-0.651235	0.195652	-0.255076	-1.16432	-0.106373
Experimental data	XX	Pi3ki	Jaki	-2.80564	-1.95566	-0.957169	0.186267	-0.163478	-1.94138	0.0739296
Experimental data	XX	Pi3ki	Bmp4ri	-2.7498	-1.3355	-0.766763	0.259438	-0.572159	-0.366459	-0.75453
Experimental data	XX	Pi3ki	Gsk3i	-2.79341	-1.68835	-0.712009	0.379761	0.110748	-0.30735	-0.095762
Experimental data	XX	Fgf4		-0.971322	-0.0941745	0.130863	0.0398861	-0.769157	-0.0621465	-0.0119319
Experimental data	XX	Fgf4	Igfri	-1.5311	-0.565007	-0.442015	-0.220985	-0.467662	0.0980671	-0.136039
Experimental data	XX	Fgf4	Pi3ki	-2.68265	-1.41003	-0.863467	0.240074	-0.285993	-0.383697	-0.401496
Experimental data	XX	Fgf4	Fgfri	-1.13894	-0.31819	-0.116273	-1.51278	-3.43096	-0.150967	-0.344839
Experimental data	XX	Fgf4	Meki	-0.362612	-0.0395469	0.0363177	0.368745	-7.47908	-0.0744621	-0.116355
Experimental data	XX	Fgf4	NoLif	0.40716	0.0561431	-0.123906	0.232688	0.0242052	-1.82372	-0.0979516
Experimental data	XX	Fgf4	Jaki	-1.49623	-0.538518	-0.120831	0.191506	-0.917474	-1.74158	-0.437029
Experimental data	XX	Fgf4	Bmp4ri	-1.06204	-0.162922	0.124779	0.264514	-0.743541	-0.0574369	-0.763995
Experimental data	XX	Fgf4	Gsk3i	-1.85014	-0.915228	0.00237637	0.0696784	0.00758094	-0.206931	-0.168121
Experimental data	XX	Fgfri		-1.36074	-0.343195	0.0568803	-1.25564	-2.9669	0.120291	0.164972
Experimental data	XX	Fgfri	Igfri	-1.07929	-0.590374	-0.519435	-1.2422	-2.24538	-0.389335	-0.582927
Experimental data	XX	Fgfri	Pi3ki	-2.72779	-1.4159	-0.822215	-0.755013	-1.97015	-0.716695	-0.210311
Experimental data	XX	Fgfri	NoLif	-1.46209	-0.228448	-0.112308	-1.61816	-2.87378	-1.27268	0.317989
Experimental data	XX	Fgfri	Jaki	-1.37537	-0.827534	-0.204467	-1.31096	-3.80279	-1.66104	-0.273476
Experimental data	XX	Fgfri	Bmp4ri	-1.05475	-0.227781	0.0618737	-0.878758	-2.68763	-0.153993	-0.135271
Experimental data	XX	Fgfri	Gsk3i	-1.83768	-0.715074	-0.0596858	-1.11842	-3.33134	-0.143751	-0.380042
Experimental data	XX	Meki		-1.05014	-0.0776469	0.0386723	0.612988	-5.82802	0.208798	0.0340968
Experimental data	XX	Meki	Igfri	-0.361726	-0.375837	-0.443159	0.370701	-5.83524	-0.228519	-0.0382071
Experimental data	XX	Meki	Pi3ki	-2.51281	-1.40903	-1.08185	0.677705	-6.02331	-0.201337	0.146748
Experimental data	XX	Meki	NoLif	-0.708449	0.139826	0.030969	0.506005	-6.37991	-1.54886	-0.331031
Experimental data	XX	Meki	Jaki	-0.328805	-0.236933	-0.107654	0.456389	-6.88978	-1.66041	-0.0626185
Experimental data	XX	Meki	Bmp4ri	-0.301987	-0.0257997	-0.0179647	0.534307	-7.21108	-0.152225	0.256934
Experimental data	XX	Meki	Gsk3i	-1.14032	-0.360046	0.0736868	0.746885	-6.74811	-0.0358963	-0.0710787
Experimental data	XX	NoLif		-0.50093	-0.138099	0.0380939	-0.0686587	-0.805106	-1.33027	-0.0724452
Experimental data	XX	Jaki		-1.60102	-0.536005	-0.0159727	0.0265162	-0.992966	-1.88648	0.0348154
Experimental data	XX	Jaki	NoLif	-1.16817	-0.55103	-0.123143	0.176539	-0.524545	-1.73632	-0.551907
Experimental data	XX	Jaki	Bmp4ri	-1.16977	-0.412186	0.0693105	0.45117	-0.208278	-1.83269	-0.487945
Experimental data	XX	Jaki	Gsk3i	-1.78114	-0.982781	-0.173505	0.400055	-0.371615	-1.9754	-0.0202457
Experimental data	XX	Activin		-0.147145	0.0841505	0.193129	0.196004	-0.907935	-0.272745	0.562515
Experimental data	XX	Activin	Igfri	-1.33828	-0.39289	-0.256793	-0.0213944	-0.679999	0.0668362	0.792496
Experimental data	XX	Activin	Pi3ki	-2.57424	-1.31757	-0.719184	0.18899	-0.307165	-0.0671418	0.869786
Experimental data	XX	Activin	Fgf4	-0.00545936	0.260223	-0.0652097	0.716048	0.656441	-0.12683	0.90242
Experimental data	XX	Activin	Fgfri	-1.13124	-0.276832	0.000682938	-1.31853	-3.07354	-0.241259	0.294347
Experimental data	XX	Activin	Meki	-0.463286	-0.307254	-0.0516976	0.477105	-7.99927	-0.150228	0.544467
Experimental data	XX	Activin	NoLif	0.71239	-0.0477827	-0.133493	0.311443	-0.172562	-1.52352	-0.0249784
Experimental data	XX	Activin	Jaki	-0.859803	-0.447518	-0.047803	0.0346759	-1.59925	-1.56244	0.814378
Experimental data	XX	Activin	Bmp4ri	-0.613011	0.111091	0.170797	0.174059	-1.45662	-0.0645602	0.143691
Experimental data	XX	Activin	Gsk3i	-1.22108	-0.662618	-0.0129216	0.0187776	-1.4186	-0.0811438	0.803277
Experimental data	XX	Bmp4ri		-1.12261	-0.228569	0.0369485	0.0103555	-1.69861	-0.400137	-0.388634
Experimental data	XX	Bmp4ri	NoLif	-0.716492	-0.138181	0.106233	0.150513	-0.495149	-1.47587	-0.465098
Experimental data	XX	Bmp4ri	Gsk3i	-0.848912	-0.289549	-0.0343131	0.340086	0.398377	-0.228862	0.0256057
Experimental data	XX	Gsk3i		-1.83286	-0.847847	0.0113228	0.0185458	-0.649336	0.0105259	-0.060524
Experimental data	XX	Gsk3i	NoLif	-1.39991	-0.591781	-0.0137192	0.168914	-0.787825	-1.47381	-0.530389
Experimental data	XO	Igfri		-0.593589	-0.529773	-0.556153	-0.159093	-0.900359	0.00958163	-0.237852
Experimental data	XO	Igfri	NoLif	-0.389146	-0.680254	-0.606589	-0.224032	-1.01233	-1.33674	-0.202327
Experimental data	XO	Igfri	Jaki	-0.86158	-1.06824	-0.678149	0.0457606	-0.192464	-1.68978	-0.593777
Experimental data	XO	Igfri	Bmp4ri	-0.876454	-0.53627	-0.357787	-0.0791	-0.610132	-0.131434	-0.655067
Experimental data	XO	Igfri	Gsk3i	-0.939219	-0.933884	-0.478809	-0.0178092	-0.505445	-0.684638	-0.217903
Experimental data	XO	Pi3ki		-0.973575	-1.90938	-0.940786	-0.0737154	-0.595883	0.0697325	-0.323339
Experimental data	XO	Pi3ki	NoLif	-0.977585	-1.86225	-0.74851	-0.206026	-1.54217	-1.50816	-0.11737
Experimental data	XO	Pi3ki	Jaki	-0.94151	-2.07094	-0.794909	-0.133357	-0.301926	-1.95449	-0.473612
Experimental data	XO	Pi3ki	Bmp4ri	-1.06739	-1.74349	-0.925137	-0.177879	-0.431672	-0.142064	-0.779153
Experimental data	XO	Pi3ki	Gsk3i	-0.965622	-1.81399	-0.836746	0.0395636	0.543059	-0.615976	-0.0325591
Experimental data	XO	Fgf4		-0.288391	-0.344961	-0.0542916	0.324443	0.743076	-0.0924783	0.13153
Experimental data	XO	Fgf4	Igfri	-0.631646	-0.466621	-0.47085	0.38689	0.724939	0.113772	-0.05665
Experimental data	XO	Fgf4	Pi3ki	-0.932011	-1.58397	-0.677993	0.515515	0.935722	0.23493	-0.120411
Experimental data	XO	Fgf4	Fgfri	-0.301816	-0.36673	-0.167763	-0.805579	-2.17869	0.136348	-0.159318
Experimental data	XO	Fgf4	Meki	-0.0714991	-0.145245	0.232792	4.04377	-1.12303	0.0908744	-0.284457
Experimental data	XO	Fgf4	NoLif	-0.155818	-0.218494	-0.0732417	0.521437	0.914807	-2.56425	0.0450817
Experimental data	XO	Fgf4	Jaki	-0.587242	-1.25667	-0.453715	0.177312	0.121107	-2.55262	-0.205026
Experimental data	XO	Fgf4	Bmp4ri	-0.358846	-0.446304	-0.0225644	-0.0400837	0.505458	0.501509	-0.276537
Experimental data	XO	Fgf4	Gsk3i	-0.613944	-1.04601	0.126578	0.467107	1.3604	-0.720364	-0.048205
Experimental data	XO	Fgfri		0.458332	-0.543984	-0.131206	-0.886123	-2.55528	0.127387	-0.228396
Experimental data	XO	Fgfri	Igfri	-0.207565	-0.499741	-0.603971	-0.557576	-1.86552	-0.113216	-0.352622
Experimental data	XO	Fgfri	Pi3ki	-0.959322	-1.72721	-0.946356	-0.566534	-1.58069	-0.384069	-0.0599662
Experimental data	XO	Fgfri	NoLif	-0.134015	-0.631719	-0.323157	-0.928406	-3.90452	-1.24568	0.0462834
Experimental data	XO	Fgfri	Jaki	-0.382243	-1.33814	-0.646059	-0.95779	-3.93005	-1.9701	-0.539905
Experimental data	XO	Fgfri	Bmp4ri	-0.143694	-0.431298	-0.152335	-1.04316	-2.79401	-0.150218	-0.506146
Experimental data	XO	Fgfri	Gsk3i	-0.336846	-1.0148	-0.400537	-0.834467	-2.87632	-0.413423	-0.156035
Experimental data	XO	Meki		0.0102502	-0.358528	-0.0970279	2.52414	-2.14058	-0.0561168	-0.0977564
Experimental data	XO	Meki	Igfri	0.290358	-0.52663	-0.585053	2.65171	-1.6378	-0.0208855	0.0975156
Experimental data	XO	Meki	Pi3ki	-0.924128	-1.86366	-1.17415	3.03618	-1.20577	-0.220378	0.567481
Experimental data	XO	Meki	NoLif	0.199207	-0.305734	-0.144509	2.50074	-4.13829	-1.12968	-0.0171551
Experimental data	XO	Meki	Jaki	0.0309091	-0.801816	-0.474727	2.48878	-2.65981	-1.99631	-0.193714
Experimental data	XO	Meki	Bmp4ri	0.421887	-0.0148782	-0.0376732	2.75477	-2.90996	-0.357347	-0.445292
Experimental data	XO	Meki	Gsk3i	-0.00619057	-0.536574	-0.280085	3.08576	-2.44145	-0.274083	-0.147945
Experimental data	XO	NoLif		0.0540779	-0.196801	-0.01169	-0.383798	-1.92531	-1.59823	0.131366
Experimental data	XO	Jaki		-0.498389	-1.13822	-0.427931	-0.0708092	0.0175493	-1.39317	-0.276909
Experimental data	XO	Jaki	NoLif	-0.235906	-1.06928	-0.132312	-0.166179	-2.02708	-2.18936	-0.545604
Experimental data	XO	Jaki	Bmp4ri	-0.643694	-1.15162	-0.477489	-0.13373	0.0252466	-1.91673	-0.804272
Experimental data	XO	Jaki	Gsk3i	-0.627675	-1.2431	-0.408656	0.111986	0.337221	-2.04023	-0.0263482
Experimental data	XO	Activin		0.0316042	-0.140133	0.039501	-0.24201	-1.27084	-0.0285402	1.65269
Experimental data	XO	Activin	Igfri	-0.390214	-0.669128	-0.625421	0.0357403	-1.10087	0.1483	1.49251
Experimental data	XO	Activin	Pi3ki	-1.18591	-2.13541	-1.37753	-0.103152	-1.09679	0.0355593	1.89098
Experimental data	XO	Activin	Fgf4	-0.163711	-0.118	-0.0338399	0.890347	1.11506	-0.190123	1.26623
Experimental data	XO	Activin	Fgfri	-0.209919	-0.587006	-0.337604	-0.953952	-2.57384	-0.07582	1.44852
Experimental data	XO	Activin	Meki	0.17244	-0.13129	0.000629198	2.93392	-2.93798	-0.179741	1.25976
Experimental data	XO	Activin	NoLif	0.082562	0.0704529	-0.0524065	0.0609704	1.01871	-0.858312	1.21185
Experimental data	XO	Activin	Jaki	-0.197269	-1.11904	-0.370364	-0.187444	-1.79847	-1.62858	1.35559
Experimental data	XO	Activin	Bmp4ri	0.0131071	-0.292711	0.0463199	-0.346754	-1.81086	-0.0159109	0.246888
Experimental data	XO	Activin	Gsk3i	-0.491387	-0.845588	-0.133343	-0.200293	-1.26414	-0.0266926	1.70682
Experimental data	XO	Bmp4ri		-0.108499	-0.156402	0.0566213	-0.193851	-1.79278	-0.00479448	-0.278005
Experimental data	XO	Bmp4ri	NoLif	-0.00744673	-0.316153	0.040537	-0.368748	-1.97614	-1.64391	-0.557367
Experimental data	XO	Bmp4ri	Gsk3i	-0.235044	-0.920744	-0.0216502	0.207195	0.538122	-0.722087	-0.359445
Experimental data	XO	Gsk3i		-0.526234	-0.835389	-0.128753	-0.181496	0.152601	-0.367383	0.310357
Experimental data	XO	Gsk3i	NoLif	-0.393964	-0.919107	-0.259976	-0.351848	-1.02951	-1.63904	-0.196608
Initial Model	XX	Igfri		-1.73491	-0.801583	-0.418428	0	0	0	0
Initial Model	XX	Igfri	Meki	-1.73491	-0.801583	-0.418428	0	-6.54435	0	0
Initial Model	XX	Igfri	Jaki	-1.73491	-0.801583	-0.418428	0	0	-1.76418	0
Initial Model	XX	Pi3ki		-2.86989	-1.32598	-0.692162	0	0	0	0
Initial Model	XX	Fgf4		-0.743577	-0.343556	-0.179337	-0.477426	-1.4983	0	0
Initial Model	XX	Fgf4	Igfri	-2.47849	-1.14514	-0.597764	-0.477426	-1.4983	0	0
Initial Model	XX	Fgf4	Pi3ki	-2.86989	-1.32598	-0.692162	-0.477426	-1.4983	0	0
Initial Model	XX	Fgf4	Fgfri	-1.60125	-0.739826	-0.38619	-1.02811	-3.2265	0	0
Initial Model	XX	Fgf4	Meki	-0.743577	-0.343556	-0.179337	-0.477426	-6.89742	0	0
Initial Model	XX	Fgf4	NoLif	-0.743577	-0.343556	-0.179337	-0.477426	-1.4983	-1.42723	0
Initial Model	XX	Fgf4	Jaki	-0.743577	-0.343556	-0.179337	-0.477426	-1.4983	-1.76418	0
Initial Model	XX	Fgf4	Bmp4ri	-0.743577	-0.343556	-0.179337	-0.477426	-1.4983	0	0
Initial Model	XX	Fgf4	Gsk3i	-0.743577	-0.343556	-0.179337	-0.477426	-1.4983	0	0
Initial Model	XX	Fgfri		-1.47711	-0.682469	-0.35625	-0.948401	-2.97636	0	0
Initial Model	XX	Fgfri	Igfri	-3.21202	-1.48405	-0.774678	-0.948401	-2.97636	0	0
Initial Model	XX	Fgfri	Pi3ki	-2.86989	-1.32598	-0.692162	-0.948401	-2.97636	0	0
Initial Model	XX	Fgfri	Jaki	-1.47711	-0.682469	-0.35625	-0.948401	-2.97636	-1.76418	0
Initial Model	XX	Fgfri	Gsk3i	-1.47711	-0.682469	-0.35625	-0.948401	-2.97636	0	0
Initial Model	XX	Meki		0	0	0	0	-6.54435	0	0
Initial Model	XX	Meki	Pi3ki	-2.86989	-1.32598	-0.692162	0	-6.54435	0	0
Initial Model	XX	NoLif		0	0	0	0	0	-1.42723	0
Initial Model	XX	NoLif	Igfri	-1.73491	-0.801583	-0.418428	0	0	-1.42723	0
Initial Model	XX	NoLif	Pi3ki	-2.86989	-1.32598	-0.692162	0	0	-1.42723	0
Initial Model	XX	NoLif	Fgfri	-1.47711	-0.682469	-0.35625	-0.948401	-2.97636	-1.42723	0
Initial Model	XX	NoLif	Meki	0	0	0	0	-6.54435	-1.42723	0
Initial Model	XX	NoLif	Jaki	0	0	0	0	0	-1.76418	0
Initial Model	XX	NoLif	Bmp4ri	0	0	0	0	0	-1.42723	0
Initial Model	XX	NoLif	Gsk3i	0	0	0	0	0	-1.42723	0
Initial Model	XX	Jaki		0	0	0	0	0	-1.76418	0
Initial Model	XX	Jaki	Pi3ki	-2.86989	-1.32598	-0.692162	0	0	-1.76418	0
Initial Model	XX	Jaki	Meki	0	0	0	0	-6.54435	-1.76418	0
Initial Model	XX	Activin		0	0	0	0	0	0	0.473089
Initial Model	XX	Activin	Igfri	-1.73491	-0.801583	-0.418428	0	0	0	0.473089
Initial Model	XX	Activin	Pi3ki	-2.86989	-1.32598	-0.692162	0	0	0	0.473089
Initial Model	XX	Activin	Fgf4	-0.743577	-0.343556	-0.179337	-0.477426	-1.4983	0	0.473089
Initial Model	XX	Activin	Fgfri	-1.47711	-0.682469	-0.35625	-0.948401	-2.97636	0	0.473089
Initial Model	XX	Activin	Meki	0	0	0	0	-6.54435	0	0.473089
Initial Model	XX	Activin	NoLif	0	0	0	0	0	-1.42723	0.473089
Initial Model	XX	Activin	Jaki	0	0	0	0	0	-1.76418	0.473089
Initial Model	XX	Activin	Bmp4ri	0	0	0	0	0	0	0.473089
Initial Model	XX	Activin	Gsk3i	0	0	0	0	0	0	0.473089
Initial Model	XX	Bmp4ri		0	0	0	0	0	0	0
Initial Model	XX	Bmp4ri	Igfri	-1.73491	-0.801583	-0.418428	0	0	0	0
Initial Model	XX	Bmp4ri	Pi3ki	-2.86989	-1.32598	-0.692162	0	0	0	0
Initial Model	XX	Bmp4ri	Fgfri	-1.47711	-0.682469	-0.35625	-0.948401	-2.97636	0	0
Initial Model	XX	Bmp4ri	Meki	0	0	0	0	-6.54435	0	0
Initial Model	XX	Bmp4ri	Jaki	0	0	0	0	0	-1.76418	0
Initial Model	XX	Bmp4ri	Gsk3i	0	0	0	0	0	0	0
Initial Model	XX	Gsk3i		0	0	0	0	0	0	0
Initial Model	XX	Gsk3i	Igfri	-1.73491	-0.801583	-0.418428	0	0	0	0
Initial Model	XX	Gsk3i	Pi3ki	-2.86989	-1.32598	-0.692162	0	0	0	0
Initial Model	XX	Gsk3i	Meki	0	0	0	0	-6.54435	0	0
Initial Model	XX	Gsk3i	Jaki	0	0	0	0	0	-1.76418	0
Initial Model	XO	Igfri		-0.335542	-0.780792	-0.427521	0	0	0	0
Initial Model	XO	Igfri	Meki	-0.335542	-0.780792	-0.427521	0	-3.16826	0	0
Initial Model	XO	Igfri	Jaki	-0.335542	-0.780792	-0.427521	0	0	-1.913	0
Initial Model	XO	Pi3ki		-0.749354	-1.74372	-0.95477	0	0	0	0
Initial Model	XO	Fgf4		-0.0122706	-0.0285532	-0.0156343	-0.0331525	-0.131581	0	0
Initial Model	XO	Fgf4	Igfri	-0.347812	-0.809345	-0.443156	-0.0331525	-0.131581	0	0
Initial Model	XO	Fgf4	Pi3ki	-0.749354	-1.74372	-0.95477	-0.0331525	-0.131581	0	0
Initial Model	XO	Fgf4	Fgfri	-0.303412	-0.706027	-0.386584	-0.819753	-3.25356	0	0
Initial Model	XO	Fgf4	Meki	-0.0122706	-0.0285532	-0.0156343	-0.0331525	-3.24393	0	0
Initial Model	XO	Fgf4	NoLif	-0.0122706	-0.0285532	-0.0156343	-0.0331525	-0.131581	-1.55874	0
Initial Model	XO	Fgf4	Jaki	-0.0122706	-0.0285532	-0.0156343	-0.0331525	-0.131581	-1.913	0
Initial Model	XO	Fgf4	Bmp4ri	-0.0122706	-0.0285532	-0.0156343	-0.0331525	-0.131581	0	0
Initial Model	XO	Fgf4	Gsk3i	-0.0122706	-0.0285532	-0.0156343	-0.0331525	-0.131581	0	0
Initial Model	XO	Fgfri		-0.303412	-0.706027	-0.386584	-0.819753	-3.25356	0	0
Initial Model	XO	Fgfri	Igfri	-0.638953	-1.48682	-0.814106	-0.819753	-3.25356	0	0
Initial Model	XO	Fgfri	Pi3ki	-0.749354	-1.74372	-0.95477	-0.819753	-3.25356	0	0
Initial Model	XO	Fgfri	Jaki	-0.303412	-0.706027	-0.386584	-0.819753	-3.25356	-1.913	0
Initial Model	XO	Fgfri	Gsk3i	-0.303412	-0.706027	-0.386584	-0.819753	-3.25356	0	0
Initial Model	XO	Meki		0	0	0	0	-3.16826	0	0
Initial Model	XO	Meki	Pi3ki	-0.749354	-1.74372	-0.95477	0	-3.16826	0	0
Initial Model	XO	NoLif		0	0	0	0	0	-1.55874	0
Initial Model	XO	NoLif	Igfri	-0.335542	-0.780792	-0.427521	0	0	-1.55874	0
Initial Model	XO	NoLif	Pi3ki	-0.749354	-1.74372	-0.95477	0	0	-1.55874	0
Initial Model	XO	NoLif	Fgfri	-0.303412	-0.706027	-0.386584	-0.819753	-3.25356	-1.55874	0
Initial Model	XO	NoLif	Meki	0	0	0	0	-3.16826	-1.55874	0
Initial Model	XO	NoLif	Jaki	0	0	0	0	0	-2.16025	0
Initial Model	XO	NoLif	Bmp4ri	0	0	0	0	0	-1.55874	0
Initial Model	XO	NoLif	Gsk3i	0	0	0	0	0	-1.55874	0
Initial Model	XO	Jaki		0	0	0	0	0	-1.913	0
Initial Model	XO	Jaki	Pi3ki	-0.749354	-1.74372	-0.95477	0	0	-1.913	0
Initial Model	XO	Jaki	Meki	0	0	0	0	-3.16826	-1.913	0
Initial Model	XO	Activin		0	0	0	0	0	0	1.12467
Initial Model	XO	Activin	Igfri	-0.335542	-0.780792	-0.427521	0	0	0	1.12467
Initial Model	XO	Activin	Pi3ki	-0.749354	-1.74372	-0.95477	0	0	0	1.12467
Initial Model	XO	Activin	Fgf4	-0.0122706	-0.0285532	-0.0156343	-0.0331525	-0.131581	0	1.12467
Initial Model	XO	Activin	Fgfri	-0.303412	-0.706027	-0.386584	-0.819753	-3.25356	0	1.12467
Initial Model	XO	Activin	Meki	0	0	0	0	-3.16826	0	1.12467
Initial Model	XO	Activin	NoLif	0	0	0	0	0	-1.55874	1.12467
Initial Model	XO	Activin	Jaki	0	0	0	0	0	-1.913	1.12467
Initial Model	XO	Activin	Bmp4ri	0	0	0	0	0	0	1.12467
Initial Model	XO	Activin	Gsk3i	0	0	0	0	0	0	1.12467
Initial Model	XO	Bmp4ri		0	0	0	0	0	0	0
Initial Model	XO	Bmp4ri	Igfri	-0.335542	-0.780792	-0.427521	0	0	0	0
Initial Model	XO	Bmp4ri	Pi3ki	-0.749354	-1.74372	-0.95477	0	0	0	0
Initial Model	XO	Bmp4ri	Fgfri	-0.303412	-0.706027	-0.386584	-0.819753	-3.25356	0	0
Initial Model	XO	Bmp4ri	Meki	0	0	0	0	-3.16826	0	0
Initial Model	XO	Bmp4ri	Jaki	0	0	0	0	0	-1.913	0
Initial Model	XO	Bmp4ri	Gsk3i	0	0	0	0	0	0	0
Initial Model	XO	Gsk3i		0	0	0	0	0	0	0
Initial Model	XO	Gsk3i	Igfri	-0.335542	-0.780792	-0.427521	0	0	0	0
Initial Model	XO	Gsk3i	Pi3ki	-0.749354	-1.74372	-0.95477	0	0	0	0
Initial Model	XO	Gsk3i	Meki	0	0	0	0	-3.16826	0	0
Initial Model	XO	Gsk3i	Jaki	0	0	0	0	0	-1.913	0
Completed Model	XX	Igfri		-1.48674	-0.685157	-0.341961	-0.0106021	-0.0366175	-0.150988	-0.0279825
Completed Model	XX	Igfri	Meki	-1.48674	-0.685157	-0.341961	0.623754	-6.50026	-0.150988	-0.0279825
Completed Model	XX	Igfri	Jaki	-2.03201	-0.945634	-0.467377	-0.123732	-0.427347	-1.76212	-0.326572
Completed Model	XX	Pi3ki		-2.74532	-1.26517	-0.631445	-0.0195772	-0.0676157	-0.278806	-0.0516709
Completed Model	XX	Fgf4		-0.179615	-0.082775	-0.0413129	-0.150755	-0.52068	-0.0182411	-0.00338062
Completed Model	XX	Fgf4	Igfri	-1.58349	-0.729744	-0.364214	-0.160767	-0.555256	-0.160814	-0.0298035
Completed Model	XX	Fgf4	Pi3ki	-2.81024	-1.29509	-0.646377	-0.169515	-0.58547	-0.285399	-0.0528928
Completed Model	XX	Fgf4	Fgfri	-1.11524	-0.513954	-0.256514	-0.936048	-3.23293	-0.11326	-0.0209904
Completed Model	XX	Fgf4	Meki	-0.179615	-0.082775	-0.0413129	0.450435	-6.6464	-0.0182411	-0.00338062
Completed Model	XX	Fgf4	NoLif	-0.438183	-0.209761	-0.100785	-0.245608	-0.848283	-1.36908	-0.25373
Completed Model	XX	Fgf4	Jaki	-1.24209	-0.581898	-0.285689	-0.271087	-0.93628	-1.73192	-0.320976
Completed Model	XX	Fgf4	Bmp4ri	-0.52925	-0.243903	-0.121732	-0.444213	-1.53422	-0.0537489	-0.376103
Completed Model	XX	Fgf4	Gsk3i	-1.45453	-0.670333	-0.334554	-0.160049	-0.552777	-0.150593	-0.0279092
Completed Model	XX	Fgfri		-1.06117	-0.489038	-0.244078	-0.890669	-3.07619	-0.107769	-0.0199728
Completed Model	XX	Fgfri	Igfri	-2.05514	-0.947104	-0.472698	-0.892815	-3.08361	-0.208713	-0.0386807
Completed Model	XX	Fgfri	Pi3ki	-3.12441	-1.43987	-0.718638	-0.895124	-3.09158	-0.317305	-0.0588059
Completed Model	XX	Fgfri	Jaki	-1.99486	-0.928531	-0.458834	-0.925815	-3.19758	-1.7607	-0.326309
Completed Model	XX	Fgfri	Gsk3i	-1.95546	-0.901179	-0.449771	-0.892643	-3.08301	-0.200619	-0.0371807
Completed Model	XX	Meki		0	0	0	0.636865	-6.48921	0	0
Completed Model	XX	Meki	Pi3ki	-2.74532	-1.26517	-0.631445	0.612655	-6.50962	-0.278806	-0.0516709
Completed Model	XX	NoLif		-0.258568	-0.126986	-0.0594726	-0.0948529	-0.327603	-1.35083	-0.250349
Completed Model	XX	NoLif	Igfri	-1.61818	-0.753558	-0.372194	-0.104548	-0.36109	-1.48891	-0.275939
Completed Model	XX	NoLif	Pi3ki	-2.8302	-1.31211	-0.650968	-0.113192	-0.390941	-1.612	-0.298751
Completed Model	XX	NoLif	Fgfri	-1.24075	-0.57962	-0.285382	-0.919221	-3.17481	-1.45058	-0.268835
Completed Model	XX	NoLif	Meki	-0.258568	-0.126986	-0.0594726	0.519566	-6.58811	-1.35083	-0.250349
Completed Model	XX	NoLif	Jaki	-0.793288	-0.378185	-0.182462	-0.155413	-0.536767	-2.2133	-0.410189
Completed Model	XX	NoLif	Bmp4ri	-0.376548	-0.181357	-0.0866089	-0.193876	-0.669611	-1.36282	-0.37612
Completed Model	XX	NoLif	Gsk3i	-1.4924	-0.695611	-0.343264	-0.103847	-0.358667	-1.47892	-0.274088
Completed Model	XX	Jaki		-1.06969	-0.502517	-0.246038	-0.121149	-0.418426	-1.72533	-0.319755
Completed Model	XX	Jaki	Pi3ki	-3.10116	-1.43795	-0.713291	-0.126602	-0.437258	-1.80298	-0.334145
Completed Model	XX	Jaki	Meki	-1.06969	-0.502517	-0.246038	0.487047	-6.61553	-1.72533	-0.319755
Completed Model	XX	Activin		0	0	0	-0.172224	-0.594828	0	0.615394
Completed Model	XX	Activin	Igfri	-1.48674	-0.685157	-0.341961	-0.182826	-0.631446	-0.150988	0.587411
Completed Model	XX	Activin	Pi3ki	-2.74532	-1.26517	-0.631445	-0.191801	-0.662444	-0.278806	0.563723
Completed Model	XX	Activin	Fgf4	-0.179615	-0.082775	-0.0413129	-0.32298	-1.11551	-0.0182411	0.612013
Completed Model	XX	Activin	Fgfri	-1.06117	-0.489038	-0.244078	-1.06289	-3.67102	-0.107769	0.595421
Completed Model	XX	Activin	Meki	0	0	0	0.423887	-6.66878	0	0.615394
Completed Model	XX	Activin	NoLif	-0.258568	-0.126986	-0.0594726	-0.267077	-0.922431	-1.35083	0.365044
Completed Model	XX	Activin	Jaki	-1.06969	-0.502517	-0.246038	-0.293374	-1.01325	-1.72533	0.295639
Completed Model	XX	Activin	Bmp4ri	-0.352806	-0.162589	-0.0811481	-0.468343	-1.61756	-0.0358298	0.239291
Completed Model	XX	Activin	Gsk3i	-1.35183	-0.623006	-0.310932	-0.182078	-0.628862	-0.140336	0.589385
Completed Model	XX	Bmp4ri		-0.352806	-0.162589	-0.0811481	-0.296119	-1.02274	-0.0358298	-0.376103
Completed Model	XX	Bmp4ri	Igfri	-1.66408	-0.766886	-0.382752	-0.285858	-0.987298	-0.168999	-0.376104
Completed Model	XX	Bmp4ri	Pi3ki	-2.85657	-1.31644	-0.657034	-0.276527	-0.955071	-0.290104	-0.376106
Completed Model	XX	Bmp4ri	Fgfri	-1.16299	-0.53596	-0.267497	-0.976126	-3.37135	-0.11811	-0.376104
Completed Model	XX	Bmp4ri	Meki	-0.352806	-0.162589	-0.0811481	0.270674	-6.79796	-0.0358298	-0.376103
Completed Model	XX	Bmp4ri	Jaki	-1.12102	-0.526153	-0.257844	-0.165794	-0.572619	-1.7273	-0.376125
Completed Model	XX	Bmp4ri	Gsk3i	-1.54107	-0.710214	-0.354459	-0.286611	-0.989896	-0.159235	-0.376104
Completed Model	XX	Gsk3i		-1.35183	-0.623006	-0.310932	-0.00985413	-0.0340342	-0.140336	-0.0260084
Completed Model	XX	Gsk3i	Igfri	-1.96027	-0.903395	-0.450877	-0.0141208	-0.0487705	-0.201099	-0.0372696
Completed Model	XX	Gsk3i	Pi3ki	-2.83298	-1.30557	-0.651607	-0.0202407	-0.0699074	-0.288255	-0.0534221
Completed Model	XX	Gsk3i	Meki	-1.35183	-0.623006	-0.310932	0.624679	-6.49948	-0.140336	-0.0260084
Completed Model	XX	Gsk3i	Jaki	-1.93371	-0.900375	-0.444768	-0.123522	-0.426621	-1.75912	-0.326017
Completed Model	XO	Igfri		-0.325956	-0.67596	-0.39217	-0.0204568	-0.0899235	-0.132984	-0.0184585
Completed Model	XO	Igfri	Meki	-0.325956	-0.67596	-0.39217	3.26506	-2.4725	-0.132984	-0.0184585
Completed Model	XO	Igfri	Jaki	-0.458027	-1.36044	-0.551069	-0.288784	-1.26943	-1.8773	-0.260573
Completed Model	XO	Pi3ki		-0.793597	-1.64574	-0.954806	-0.0498057	-0.218935	-0.323773	-0.0449403
Completed Model	XO	Fgf4		0.0554085	0.114905	0.066664	0.303891	1.33583	0.0226056	0.00313771
Completed Model	XO	Fgf4	Igfri	-0.290216	-0.601843	-0.349169	0.282199	1.24048	-0.118403	-0.0164345
Completed Model	XO	Fgf4	Pi3ki	-0.793597	-1.64574	-0.954806	0.250608	1.10161	-0.323773	-0.0449403
Completed Model	XO	Fgf4	Fgfri	-0.0823133	-0.170699	-0.0990341	-0.451451	-1.98448	-0.0335823	-0.00466129
Completed Model	XO	Fgf4	Meki	0.0554085	0.114905	0.066664	4.03668	-1.37109	0.0226056	0.00313771
Completed Model	XO	Fgf4	NoLif	0.0605294	-0.250569	0.0728251	0.0660272	0.290241	-1.52368	-0.211489
Completed Model	XO	Fgf4	Jaki	-0.267839	-0.978522	-0.322247	0.0156596	0.068836	-1.8511	-0.256937
Completed Model	XO	Fgf4	Bmp4ri	0.0154145	0.0319662	0.0185457	0.0845415	0.371625	0.00628882	-0.587033
Completed Model	XO	Fgf4	Gsk3i	-0.320724	-0.692643	-0.385875	0.262848	1.15542	-0.244204	-0.033896
Completed Model	XO	Fgfri		-0.119594	-0.248011	-0.143888	-0.655919	-2.88327	-0.0487921	-0.00677244
Completed Model	XO	Fgfri	Igfri	-0.402413	-0.834513	-0.484157	-0.667906	-2.93596	-0.164177	-0.0227881
Completed Model	XO	Fgfri	Pi3ki	-0.793597	-1.64574	-0.954806	-0.684487	-3.00885	-0.323773	-0.0449403
Completed Model	XO	Fgfri	Jaki	-0.418495	-1.28106	-0.503506	-0.845318	-3.71582	-1.87186	-0.259817
Completed Model	XO	Fgfri	Gsk3i	-0.427236	-0.908658	-0.514023	-0.678654	-2.98321	-0.267625	-0.0371469
Completed Model	XO	Meki		0	0	0	3.31373	-2.40304	0	0
Completed Model	XO	Meki	Pi3ki	-0.793597	-1.64574	-0.954806	3.19524	-2.57217	-0.323773	-0.0449403
Completed Model	XO	NoLif		0.00512091	-0.365474	0.00616115	-0.237863	-1.04559	-1.54628	-0.214627
Completed Model	XO	NoLif	Igfri	-0.258277	-0.911702	-0.310743	-0.254394	-1.11826	-1.65375	-0.229543
Completed Model	XO	NoLif	Pi3ki	-0.667444	-1.76022	-0.803027	-0.280073	-1.23114	-1.82068	-0.252714
Completed Model	XO	NoLif	Fgfri	-0.100284	-0.58406	-0.120655	-0.815962	-3.58678	-1.58929	-0.220596
Completed Model	XO	NoLif	Meki	0.00512091	-0.365474	0.00616115	2.74786	-3.21077	-1.54628	-0.214627
Completed Model	XO	NoLif	Jaki	-0.134486	-0.837713	-0.161805	-0.362347	-1.5928	-2.35552	-0.326951
Completed Model	XO	NoLif	Bmp4ri	-0.0201159	-0.417809	-0.0242021	-0.376276	-1.65402	-1.55658	-0.587033
Completed Model	XO	NoLif	Gsk3i	-0.281995	-0.981906	-0.339279	-0.269193	-1.18331	-1.74995	-0.242896
Completed Model	XO	Jaki		-0.320602	-1.08448	-0.385728	-0.285872	-1.25663	-1.85837	-0.257946
Completed Model	XO	Jaki	Pi3ki	-0.787362	-2.0218	-0.947304	-0.295762	-1.3001	-1.92267	-0.26687
Completed Model	XO	Jaki	Meki	-0.320602	-1.08448	-0.385728	2.63365	-3.37379	-1.85837	-0.257946
Completed Model	XO	Activin		0	0	0	-0.140283	-0.616651	0	1.39774
Completed Model	XO	Activin	Igfri	-0.325956	-0.67596	-0.39217	-0.16074	-0.706575	-0.132984	1.37929
Completed Model	XO	Activin	Pi3ki	-0.793597	-1.64574	-0.954806	-0.190088	-0.835586	-0.323773	1.3528
Completed Model	XO	Activin	Fgf4	0.0554085	0.114905	0.066664	0.163608	0.719183	0.0226056	1.40088
Completed Model	XO	Activin	Fgfri	-0.119594	-0.248011	-0.143888	-0.796202	-3.49992	-0.0487921	1.39097
Completed Model	XO	Activin	Meki	0	0	0	2.98	-2.8794	0	1.39774
Completed Model	XO	Activin	NoLif	0.00512091	-0.365474	0.00616115	-0.378146	-1.66224	-1.54628	1.18312
Completed Model	XO	Activin	Jaki	-0.320602	-1.08448	-0.385728	-0.426154	-1.87328	-1.85837	1.1398
Completed Model	XO	Activin	Bmp4ri	-0.0397814	-0.0824977	-0.0478624	-0.358466	-1.57573	-0.0162301	0.810712
Completed Model	XO	Activin	Gsk3i	-0.35484	-0.761834	-0.426921	-0.179002	-0.786854	-0.251706	1.36281
Completed Model	XO	Bmp4ri		-0.0397814	-0.0824977	-0.0478624	-0.218183	-0.959083	-0.0162301	-0.587033
Completed Model	XO	Bmp4ri	Igfri	-0.350844	-0.727571	-0.422113	-0.231208	-1.01634	-0.143138	-0.587033
Completed Model	XO	Bmp4ri	Pi3ki	-0.793597	-1.64574	-0.954806	-0.249747	-1.09783	-0.323773	-0.587033
Completed Model	XO	Bmp4ri	Fgfri	-0.146085	-0.302947	-0.17576	-0.801209	-3.52193	-0.0595999	-0.587033
Completed Model	XO	Bmp4ri	Meki	-0.0397814	-0.0824977	-0.0478624	2.79468	-3.14394	-0.0162301	-0.587033
Completed Model	XO	Bmp4ri	Jaki	-0.341893	-1.12723	-0.411344	-0.407551	-1.7915	-1.8613	-0.587033
Completed Model	XO	Bmp4ri	Gsk3i	-0.377936	-0.808674	-0.454708	-0.242872	-1.06761	-0.256784	-0.587033
Completed Model	XO	Gsk3i		-0.35484	-0.761834	-0.426921	-0.0387197	-0.170203	-0.251706	-0.0349373
Completed Model	XO	Gsk3i	Igfri	-0.441171	-0.93692	-0.530789	-0.0416399	-0.183039	-0.270689	-0.0375722
Completed Model	XO	Gsk3i	Pi3ki	-0.791577	-1.64758	-0.952376	-0.0534927	-0.235142	-0.347741	-0.0482672
Completed Model	XO	Gsk3i	Meki	-0.35484	-0.761834	-0.426921	3.22162	-2.53452	-0.251706	-0.0349373
Completed Model	XO	Gsk3i	Jaki	-0.469454	-1.3874	-0.564817	-0.291567	-1.28166	-1.89539	-0.263084
