# Supplementary material for: Modeling unveils sex differences of signaling networks in mouse embryonic stem cells
Source: Mol Syst Biol. 2023 Sep 21;19(11):e11510. doi: 10.15252/msb.202211510 (PMC10632733; doi:10.15252/msb.202211510)
Supplement: Supplementary file 13 — Source Data for Figure 4 [file MSB-19-e11510-s013.zip]

Archive with 30 entries (25 files):
- Figure4/
- __MACOSX/._Figure4
- Figure4/.DS_Store
- __MACOSX/Figure4/._.DS_Store
- Figure4/4E/
- __MACOSX/Figure4/._4E
- Figure4/4B/
- __MACOSX/Figure4/._4B
- Figure4/4C/
- __MACOSX/Figure4/._4C
- Figure4/4F/
- __MACOSX/Figure4/._4F
- Figure4/4E/Fig4E_R1_Western_pP70S6K.tif
- __MACOSX/Figure4/4E/._Fig4E_R1_Western_pP70S6K.tif
- Figure4/4E/Fig4E_R1_Western_TotalProteinStain.tif
- __MACOSX/Figure4/4E/._Fig4E_R1_Western_TotalProteinStain.tif
- Figure4/4B/Fig4B_R1_Western_Akt.tif
- __MACOSX/Figure4/4B/._Fig4B_R1_Western_Akt.tif
- Figure4/4B/.DS_Store
- __MACOSX/Figure4/4B/._.DS_Store
- Figure4/4B/Readme.txt
- __MACOSX/Figure4/4B/._Readme.txt
- Figure4/4B/Fig4B_R1_Western_pAkt.tif
- __MACOSX/Figure4/4B/._Fig4B_R1_Western_pAkt.tif
- Figure4/4C/.DS_Store
- __MACOSX/Figure4/4C/._.DS_Store
- Figure4/4C/Fig4C_data_pAKT.xls
- __MACOSX/Figure4/4C/._Fig4C_data_pAKT.xls
- Figure4/4F/Fig4F_data_pP70S6K.xls
- __MACOSX/Figure4/4F/._Fig4F_data_pP70S6K.xls
