# Supplementary material for: Modeling unveils sex differences of signaling networks in mouse embryonic stem cells
Source: Mol Syst Biol. 2023 Sep 21;19(11):e11510. doi: 10.15252/msb.202211510 (PMC10632733; doi:10.15252/msb.202211510)
Supplement: Supplementary file 13 — Source Data for Figure 4 [file MSB-19-e11510-s013.zip › Figure4/4B/Readme.txt]

Two colour western blot (Odyssey, Li-Cor) 
The molecular weight ladder used : Chameleon® Duo Pre-stained Protein Ladder. Some molecular weight bands of this ladder are visible in the 700 nm channel while others in the 800 nm channel. Therefore the ladder appears different in the AKT vs pAKT images
