# Supplementary material for: Modeling unveils sex differences of signaling networks in mouse embryonic stem cells
Source: Mol Syst Biol. 2023 Sep 21;19(11):e11510. doi: 10.15252/msb.202211510 (PMC10632733; doi:10.15252/msb.202211510)
Supplement: Supplementary file 13 — Source Data for Figure 4 [file MSB-19-e11510-s013.zip › Figure4/4C/Fig4C_data_pAKT.xls]

## Sheet: Fig4C_data_pAKT
Cell_line	Treatment	log2Treatment	Analyte	R1	R2	R3	Mean	p.value	sig
XX	0	0	pAkt	0.994021	0.941071	1.06491	1	1
XX	1.5	1.32193	pAkt	0.621245	0.9378	0.685831	0.748292	0.121044
XX	3	2	pAkt	0.64349	0.703154	0.573291	0.639978	0.0106924	*
XX	6	2.80735	pAkt	0.595604	0.665017	0.635783	0.632135	0.00297822	*
XX	12	3.70044	pAkt	0.459172	0.452027	0.377265	0.429488	0.00210122	*
XX	24	4.64386	pAkt	0.341059	0.2326	0.225604	0.266421	0.00258554	*
XO	0	0	pAkt	0.872856	0.887436	1.23971	1	1
XO	1.5	1.32193	pAkt	0.731443	0.633851	1.10495	0.823416	0.343735
XO	3	2	pAkt	0.642905	0.562612	0.89542	0.700312	0.0960815
XO	6	2.80735	pAkt	0.60482	0.551429	0.801427	0.652559	0.044681	*
XO	12	3.70044	pAkt	0.480431	0.401771	0.493778	0.45866	0.00279981	*
XO	24	4.64386	pAkt	0.322641	0.220116	0.266907	0.269888	0.00164334	*
