# Supplementary material for: Modeling unveils sex differences of signaling networks in mouse embryonic stem cells
Source: Mol Syst Biol. 2023 Sep 21;19(11):e11510. doi: 10.15252/msb.202211510 (PMC10632733; doi:10.15252/msb.202211510)
Supplement: Supplementary file 13 — Source Data for Figure 4 [file MSB-19-e11510-s013.zip › Figure4/4F/Fig4F_data_pP70S6K.xls]

## Sheet: Fig4F_data_pP70S6K
Cell_line	Treatment	log2Treatment	Analyte	R1	R2	R3	Mean	p.value	sig
XX	0	0	pP70s6k	1.14169	0.770479	1.08783	1	1
XX	1.5	1.32193	pP70s6k	0.674532	0.63964	0.975843	0.763338	0.156879
XX	3	2	pP70s6k	0.555895	0.609559	0.639666	0.601707	0.00376228	*
XX	6	2.80735	pP70s6k	0.529184	0.540507	0.590208	0.553299	0.00175561	*
XX	12	3.70044	pP70s6k	0.525232	0.162445	0.398479	0.362052	0.0266594	*
XX	24	4.64386	pP70s6k	0.286071	0.144625	0.257744	0.22948	0.00312986	*
XO	0	0	pP70s6k	0.945012	0.993235	1.06175	1	1
XO	1.5	1.32193	pP70s6k	0.900013	1.20982	0.892531	1.00079	0.994661
XO	3	2	pP70s6k	0.70382	1.33896	0.764618	0.935799	0.781086
XO	6	2.80735	pP70s6k	0.604604	0.639886	0.601212	0.615234	0.00103113	*
XO	12	3.70044	pP70s6k	0.56896	0.57095	0.430146	0.523352	0.0094259	*
XO	24	4.64386	pP70s6k	0.293855	0.355355	0.304429	0.31788	0.000773706	*
