# Supplementary material for: Modeling unveils sex differences of signaling networks in mouse embryonic stem cells
Source: Mol Syst Biol. 2023 Sep 21;19(11):e11510. doi: 10.15252/msb.202211510 (PMC10632733; doi:10.15252/msb.202211510)
Supplement: Supplementary file 14 — Source Data for Figure 6 [file MSB-19-e11510-s014.zip]

Archive with 36 entries (30 files):
- Figure6/
- __MACOSX/._Figure6
- Figure6/6F/
- __MACOSX/Figure6/._6F
- Figure6/.DS_Store
- __MACOSX/Figure6/._.DS_Store
- Figure6/6B/
- __MACOSX/Figure6/._6B
- Figure6/6E/
- __MACOSX/Figure6/._6E
- Figure6/6D/
- __MACOSX/Figure6/._6D
- Figure6/6C/
- __MACOSX/Figure6/._6C
- Figure6/6F/.DS_Store
- __MACOSX/Figure6/6F/._.DS_Store
- Figure6/6F/Fig6F_ActA_Fgf5_qPCR.xls
- __MACOSX/Figure6/6F/._Fig6F_ActA_Fgf5_qPCR.xls
- Figure6/6B/Fig6B_Lower_R2_ACTRi_Western_TotalSmad2.tif
- __MACOSX/Figure6/6B/._Fig6B_Lower_R2_ACTRi_Western_TotalSmad2.tif
- Figure6/6B/Fig6B_Upper_R2_ActA_Western_TotalSmad2.tif
- __MACOSX/Figure6/6B/._Fig6B_Upper_R2_ActA_Western_TotalSmad2.tif
- Figure6/6B/Fig6B_Lower_R2_ACTRi_Western_pSmad2.tif
- __MACOSX/Figure6/6B/._Fig6B_Lower_R2_ACTRi_Western_pSmad2.tif
- Figure6/6B/Fig6B_Upper_R2_ActA_Western_pSmad2.tif
- __MACOSX/Figure6/6B/._Fig6B_Upper_R2_ActA_Western_pSmad2.tif
- Figure6/6E/Fig6E_ActA_pSMAD2.xls
- __MACOSX/Figure6/6E/._Fig6E_ActA_pSMAD2.xls
- Figure6/6D/Fig6D_ActA_Tot_SMAD2_E14_R2.tif
- __MACOSX/Figure6/6D/._Fig6D_ActA_Tot_SMAD2_E14_R2.tif
- Figure6/6D/Fig6D_ActA_pSMAD2_E14_R2.tif
- __MACOSX/Figure6/6D/._Fig6D_ActA_pSMAD2_E14_R2.tif
- Figure6/6C/Fig6C_ActA_DR_pSmad2_data.xls
- __MACOSX/Figure6/6C/._Fig6C_ActA_DR_pSmad2_data.xls
- Figure6/6C/Fig6C_ActRInhibitor_DR_pSmad2_data.xls
- __MACOSX/Figure6/6C/._Fig6C_ActRInhibitor_DR_pSmad2_data.xls
