# Supplementary material for: Modeling unveils sex differences of signaling networks in mouse embryonic stem cells
Source: Mol Syst Biol. 2023 Sep 21;19(11):e11510. doi: 10.15252/msb.202211510 (PMC10632733; doi:10.15252/msb.202211510)
Supplement: Supplementary file 14 — Source Data for Figure 6 [file MSB-19-e11510-s014.zip › Figure6/6F/Fig6F_ActA_Fgf5_qPCR.xls]

## Sheet: Fig6F_ActA_Fgf5_qPCR
Rep	CellLine	Sample	Treatment	gene	value
R1	1.8_XX	1.8_XX_untreated_48h	untreated_48h	Fgf5	0.001503
R1	1.8_XX	1.8_XX_ActA_48h	ActA_48h	Fgf5	0.00128
R1	1.8_XX	1.8_XX_ActA_24h	ActA_24h	Fgf5	0.000324
R2	1.8_XX	1.8_XX_untreated_48h	untreated_48h	Fgf5	0.00058
R2	1.8_XX	1.8_XX_ActA_48h	ActA_48h	Fgf5	0.000759
R2	1.8_XX	1.8_XX_ActA_24h	ActA_24h	Fgf5	0.000786
R1	1.8_XO	1.8_XO_untreated_48h	untreated_48h	Fgf5	0.014934
R1	1.8_XO	1.8_XO_ActA_48h	ActA_48h	Fgf5	0.044751
R1	1.8_XO	1.8_XO_ActA_24h	ActA_24h	Fgf5	0.039901
R2	1.8_XO	1.8_XO_untreated_48h	untreated_48h	Fgf5	0.014834
R2	1.8_XO	1.8_XO_ActA_48h	ActA_48h	Fgf5	0.026691
R2	1.8_XO	1.8_XO_ActA_24h	ActA_24h	Fgf5	0.022035
R1	Pgk_XX	Pgk_XX_untreated_48h	untreated_48h	Fgf5	0.000344
R1	Pgk_XX	Pgk_XX_ActA_48h	ActA_48h	Fgf5	0.000283
R1	Pgk_XX	Pgk_XX_ActA_24h	ActA_24h	Fgf5	0.000271
R2	Pgk_XX	Pgk_XX_untreated_48h	untreated_48h	Fgf5	0.000336
R2	Pgk_XX	Pgk_XX_ActA_48h	ActA_48h	Fgf5	0.00038
R2	Pgk_XX	Pgk_XX_ActA_24h	ActA_24h	Fgf5	0.000295
R1	Pgk_XO	Pgk_XO_untreated_48h	untreated_48h	Fgf5	0.016404
R1	Pgk_XO	Pgk_XO_ActA_48h	ActA_48h	Fgf5	0.036457
R1	Pgk_XO	Pgk_XO_ActA_24h	ActA_24h	Fgf5	0.022631
R2	Pgk_XO	Pgk_XO_untreated_48h	untreated_48h	Fgf5	0.012751
R2	Pgk_XO	Pgk_XO_ActA_48h	ActA_48h	Fgf5	0.027394
R2	Pgk_XO	Pgk_XO_ActA_24h	ActA_24h	Fgf5	0.02064
R1	E14_XY	E14_XY_untreated_48h	untreated_48h	Fgf5	0.015283
R1	E14_XY	E14_XY_ActA_48h	ActA_48h	Fgf5	0.018002
R1	E14_XY	E14_XY_ActA_24h	ActA_24h	Fgf5	0.015869
R2	E14_XY	E14_XY_untreated_48h	untreated_48h	Fgf5	0.008556
R2	E14_XY	E14_XY_ActA_48h	ActA_48h	Fgf5	0.028405
R2	E14_XY	E14_XY_ActA_24h	ActA_24h	Fgf5	0.019653
