# Supplementary material for: Modeling unveils sex differences of signaling networks in mouse embryonic stem cells
Source: Mol Syst Biol. 2023 Sep 21;19(11):e11510. doi: 10.15252/msb.202211510 (PMC10632733; doi:10.15252/msb.202211510)
Supplement: Supplementary file 14 — Source Data for Figure 6 [file MSB-19-e11510-s014.zip › Figure6/6E/Fig6E_ActA_pSMAD2.xls]

## Sheet: Fig6E_ActA_pSMAD2
sample	Cell_line	x_status	Replicate	TreatmentType	Variable	Value
-	E14	XY	R1	cntrl	FCoCntrl	0.978449
ActA	E14	XY	R1	ActA	FCoCntrl	3.89132
-	E14	XY	R2	cntrl	FCoCntrl	1.02155
ActA	E14	XY	R2	ActA	FCoCntrl	4.87375
