# Supplementary material for: Modeling unveils sex differences of signaling networks in mouse embryonic stem cells
Source: Mol Syst Biol. 2023 Sep 21;19(11):e11510. doi: 10.15252/msb.202211510 (PMC10632733; doi:10.15252/msb.202211510)
Supplement: Supplementary file 14 — Source Data for Figure 6 [file MSB-19-e11510-s014.zip › Figure6/6C/Fig6C_ActA_DR_pSmad2_data.xls]

## Sheet: Fig6C_ActA_DR_data
Cell_line	Exp	Treatment	log2Treatment	R1	R3	R2	Mean	mean_XX	mean_XO	p_value(XXvsXO)	sig
XX	ActDR	0	0	0.954948	0.988548	1.0565	1	1	0.745608	0.0546531
XX	ActDR	1.11	1.07724	1.07274	1.05963	1.06992	1.06743	1.06743	1.03264	0.595591
XX	ActDR	3.33	2.11437	1.7415	1.49488	1.54272	1.59303	1.59303	2.56207	0.116547
XX	ActDR	10	3.45943	2.36308	2.03189	2.1236	2.17286	2.17286	3.32589	0.00203293	*
XX	ActDR	30	4.9542	2.22915	2.37666	2.45092	2.35224	2.35224	3.42378	0.000325986	*
XX	ActDR	90	6.50779	2.5461	2.67971	2.66692	2.63091	2.63091	3.73864	0.00698861	*
XO	ActDR	0	0	0.626087	0.873577	0.73716	0.745608
XO	ActDR	1.11	1.07724	0.99661	1.14174	0.95956	1.03264
XO	ActDR	3.33	2.11437	3.30758	2.15768	2.22094	2.56207
XO	ActDR	10	3.45943	3.09057	3.40219	3.4849	3.32589
XO	ActDR	30	4.9542	3.33943	3.50033	3.43158	3.42378
XO	ActDR	90	6.50779	3.5154	3.75768	3.94284	3.73864
