# Supplementary material for: Modeling unveils sex differences of signaling networks in mouse embryonic stem cells
Source: Mol Syst Biol. 2023 Sep 21;19(11):e11510. doi: 10.15252/msb.202211510 (PMC10632733; doi:10.15252/msb.202211510)
Supplement: Supplementary file 14 — Source Data for Figure 6 [file MSB-19-e11510-s014.zip › Figure6/6C/Fig6C_ActRInhibitor_DR_pSmad2_data.xls]

## Sheet: Fig6C_ActRInhibitor_DR_data
Cell_line	Exp	Treatment	log2Treatment	R1	R3	R2	Mean	mean_XX	mean_XO	p_value(XXvsXO)	sig
XX	SBDR	0	0	0.977641	0.969752	1.05261	1	1	0.763757	0.00628632	*
XX	SBDR	0.2	0.263034	0.80422	0.893982	0.875854	0.858019	0.858019	0.62968	0.00962053	*
XX	SBDR	0.6	0.678072	0.728305	0.726639	0.787476	0.747473	0.747473	0.600401	0.00594617	*
XX	SBDR	1.77	1.46989	0.727254	0.709062	0.701902	0.712739	0.712739	0.544883	0.00458393	*
XX	SBDR	5.33	2.66221	0.727372	0.659446	0.677289	0.688035	0.688035	0.565054	0.046508	*
XX	SBDR	16	4.08746	0.687841	0.691836	0.648402	0.676026	0.676026	0.553784	0.0145246	*
XO	SBDR	0	0	0.699157	0.813654	0.778459	0.763757
XO	SBDR	0.2	0.263034	0.623098	0.645344	0.620598	0.62968
XO	SBDR	0.6	0.678072	0.576028	0.587664	0.637511	0.600401
XO	SBDR	1.77	1.46989	0.579966	0.524827	0.529856	0.544883
XO	SBDR	5.33	2.66221	0.620907	0.570026	0.504228	0.565054
XO	SBDR	16	4.08746	0.575216	0.576844	0.509291	0.553784
