# Supplementary material for: Modeling unveils sex differences of signaling networks in mouse embryonic stem cells
Source: Mol Syst Biol. 2023 Sep 21;19(11):e11510. doi: 10.15252/msb.202211510 (PMC10632733; doi:10.15252/msb.202211510)
Supplement: Supplementary file 15 — Source Data for Figure 7 [file MSB-19-e11510-s008.zip]

Archive with 64 entries (54 files):
- Figure7/
- __MACOSX/._Figure7
- Figure7/.DS_Store
- __MACOSX/Figure7/._.DS_Store
- Figure7/7J/
- __MACOSX/Figure7/._7J
- Figure7/7D/
- __MACOSX/Figure7/._7D
- Figure7/7C/
- __MACOSX/Figure7/._7C
- Figure7/7B/
- __MACOSX/Figure7/._7B
- Figure7/7E/
- __MACOSX/Figure7/._7E
- Figure7/7K/
- __MACOSX/Figure7/._7K
- Figure7/7F_G/
- __MACOSX/Figure7/._7F_G
- Figure7/7I/
- __MACOSX/Figure7/._7I
- Figure7/7H/
- __MACOSX/Figure7/._7H
- Figure7/7J/.DS_Store
- __MACOSX/Figure7/7J/._.DS_Store
- Figure7/7J/Fig7J_Mek_cRaf_data.xls
- __MACOSX/Figure7/7J/._Fig7J_Mek_cRaf_data.xls
- Figure7/7D/.DS_Store
- __MACOSX/Figure7/7D/._.DS_Store
- Figure7/7D/Fig7D_U0126_pRAF1.xls
- __MACOSX/Figure7/7D/._Fig7D_U0126_pRAF1.xls
- Figure7/7C/.DS_Store
- __MACOSX/Figure7/7C/._.DS_Store
- Figure7/7C/Fig7C_U0126_pMEK.xls
- __MACOSX/Figure7/7C/._Fig7C_U0126_pMEK.xls
- Figure7/7B/Fig7B_U0126_pRAF1_1.8_E14_R2.tif
- __MACOSX/Figure7/7B/._Fig7B_U0126_pRAF1_1.8_E14_R2.tif
- Figure7/7B/Fig7B_U0126_TPS_1.8_E14_R2.tif
- __MACOSX/Figure7/7B/._Fig7B_U0126_TPS_1.8_E14_R2.tif
- Figure7/7B/Fig7B_U0126_pMEK_1.8_E14_R2.tif
- __MACOSX/Figure7/7B/._Fig7B_U0126_pMEK_1.8_E14_R2.tif
- Figure7/7E/Fig7E_R2_TotalProteinStain_Western.tif
- __MACOSX/Figure7/7E/._Fig7E_R2_TotalProteinStain_Western.tif
- Figure7/7E/Fig7E_R2_pMek_pcRaf_Western.tif
- __MACOSX/Figure7/7E/._Fig7E_R2_pMek_pcRaf_Western.tif
- Figure7/7K/.DS_Store
- __MACOSX/Figure7/7K/._.DS_Store
- Figure7/7K/Fig7K_Mek_data.xls
- __MACOSX/Figure7/7K/._Fig7K_Mek_data.xls
- Figure7/7F_G/Fig7FGii_BotPanel_PDTC_Mek_Raf_FCoC_dat.xls
- __MACOSX/Figure7/7F_G/._Fig7FGii_BotPanel_PDTC_Mek_Raf_FCoC_dat.xls
- Figure7/7F_G/.DS_Store
- __MACOSX/Figure7/7F_G/._.DS_Store
- Figure7/7F_G/Fig7FGi_TopPanel_PDTC_Mek_Raf_FCoXX_dat.xls
- __MACOSX/Figure7/7F_G/._Fig7FGi_TopPanel_PDTC_Mek_Raf_FCoXX_dat.xls
- Figure7/7I/.DS_Store
- __MACOSX/Figure7/7I/._.DS_Store
- Figure7/7I/Fig7I_PDDR_All_data.xls
- __MACOSX/Figure7/7I/._Fig7I_PDDR_All_data.xls
- Figure7/7H/.DS_Store
- __MACOSX/Figure7/7H/._.DS_Store
- Figure7/7H/Fig7H_R2_TotalProteinStain_Western.png
- __MACOSX/Figure7/7H/._Fig7H_R2_TotalProteinStain_Western.png
- Figure7/7H/Fig7H_R2_pMek_pcRaf_Western.tif
- __MACOSX/Figure7/7H/._Fig7H_R2_pMek_pcRaf_Western.tif
