# Supplementary material for: Modeling unveils sex differences of signaling networks in mouse embryonic stem cells
Source: Mol Syst Biol. 2023 Sep 21;19(11):e11510. doi: 10.15252/msb.202211510 (PMC10632733; doi:10.15252/msb.202211510)
Supplement: Supplementary file 15 — Source Data for Figure 7 [file MSB-19-e11510-s008.zip › Figure7/7J/Fig7J_Mek_cRaf_data.xls]

## Sheet: Fig7J_Mek_cRaf_data
Cell_line	Treatment	log2Treatment	Analyte	R1	R2	R3	Mean	XX_untreated_mean	XO_treated_mean	p_value	sig
XX	0	0	Mek	0.904642	0.848708	1.24665	1
XO	0	0	Mek	0.216526	0.286753	0.320324	0.274535	1	0.274535	0.0228763	*
XO	4	2.32193	Mek	0.486944	0.906914	1.11852	0.837461	1	0.837461	0.512633
XO	12	3.70044	Mek	1.27116	1.81955	2.18758	1.75943	1	1.75943	0.0863461
XX	0	0	cRaf	0.89605	1.00486	1.09909	1
XO	0	0	cRaf	1.4697	1.25994	1.55226	1.4273	1	1.4273	0.0197569	*
XO	4	2.32193	cRaf	1.14579	1.11245	1.14269	1.13364	1	1.13364	0.146398
XO	12	3.70044	cRaf	1.10453	0.943976	0.984307	1.01094	1	1.01094	0.892689
