# Supplementary material for: Modeling unveils sex differences of signaling networks in mouse embryonic stem cells
Source: Mol Syst Biol. 2023 Sep 21;19(11):e11510. doi: 10.15252/msb.202211510 (PMC10632733; doi:10.15252/msb.202211510)
Supplement: Supplementary file 15 — Source Data for Figure 7 [file MSB-19-e11510-s008.zip › Figure7/7D/Fig7D_U0126_pRAF1.xls]

## Sheet: Fig7C_U0126_pRAF1
sample	Cell_line	x_status	Replicate	TreatmentType	Variable	Value
1.8_XX_dmso	1.8	XX	R1	dmso	Rel_pcRaf	0.594752
1.8_XX_dmso	1.8	XX	R1	dmso	FCoCntrl	0.995905
1.8_XX_U0	1.8	XX	R1	U0	Rel_pcRaf	0.33014
1.8_XX_U0	1.8	XX	R1	U0	FCoCntrl	0.552814
1.8_XO_dmso	1.8	XO	R1	dmso	Rel_pcRaf	1
1.8_XO_dmso	1.8	XO	R1	dmso	FCoCntrl	1.09287
1.8_XO_U0	1.8	XO	R1	U0	Rel_pcRaf	0.32312
1.8_XO_U0	1.8	XO	R1	U0	FCoCntrl	0.353127
E14_XY_dmso	E14	XY	R1	dmso	Rel_pcRaf	0.541671
E14_XY_dmso	E14	XY	R1	dmso	FCoCntrl	0.833251
E14_XY_U0	E14	XY	R1	U0	Rel_pcRaf	0.229669
E14_XY_U0	E14	XY	R1	U0	FCoCntrl	0.3533
1.8_XX_dmso	1.8	XX	R2	dmso	Rel_pcRaf	0.599644
1.8_XX_dmso	1.8	XX	R2	dmso	FCoCntrl	1.0041
1.8_XX_U0	1.8	XX	R2	U0	Rel_pcRaf	0.417248
1.8_XX_U0	1.8	XX	R2	U0	FCoCntrl	0.698676
1.8_XO_dmso	1.8	XO	R2	dmso	Rel_pcRaf	0.830049
1.8_XO_dmso	1.8	XO	R2	dmso	FCoCntrl	0.907133
1.8_XO_U0	1.8	XO	R2	U0	Rel_pcRaf	0.341633
1.8_XO_U0	1.8	XO	R2	U0	FCoCntrl	0.37336
E14_XY_dmso	E14	XY	R2	dmso	Rel_pcRaf	0.758468
E14_XY_dmso	E14	XY	R2	dmso	FCoCntrl	1.16675
E14_XY_U0	E14	XY	R2	U0	Rel_pcRaf	0.339969
E14_XY_U0	E14	XY	R2	U0	FCoCntrl	0.522974
