# Supplementary material for: Modeling unveils sex differences of signaling networks in mouse embryonic stem cells
Source: Mol Syst Biol. 2023 Sep 21;19(11):e11510. doi: 10.15252/msb.202211510 (PMC10632733; doi:10.15252/msb.202211510)
Supplement: Supplementary file 15 — Source Data for Figure 7 [file MSB-19-e11510-s008.zip › Figure7/7C/Fig7C_U0126_pMEK.xls]

## Sheet: Fig7C_U0126_pMEK
sample	Cell_line	x_status	Replicate	TreatmentType	Variable	Value
1.8_XX_dmso	1.8	XX	R1	dmso	Rel_pMek	0.419982
1.8_XX_dmso	1.8	XX	R1	dmso	FCoCntrl	0.772349
1.8_XX_U0	1.8	XX	R1	U0	Rel_pMek	0.857457
1.8_XX_U0	1.8	XX	R1	U0	FCoCntrl	1.57687
1.8_XO_dmso	1.8	XO	R1	dmso	Rel_pMek	0.110701
1.8_XO_dmso	1.8	XO	R1	dmso	FCoCntrl	0.673442
1.8_XO_U0	1.8	XO	R1	U0	Rel_pMek	0.444554
1.8_XO_U0	1.8	XO	R1	U0	FCoCntrl	2.70442
E14_XY_dmso	E14	XY	R1	dmso	Rel_pMek	0.137328
E14_XY_dmso	E14	XY	R1	dmso	FCoCntrl	0.592353
E14_XY_U0	E14	XY	R1	U0	Rel_pMek	0.412667
E14_XY_U0	E14	XY	R1	U0	FCoCntrl	1.78
1.8_XX_dmso	1.8	XX	R2	dmso	Rel_pMek	0.667563
1.8_XX_dmso	1.8	XX	R2	dmso	FCoCntrl	1.22765
1.8_XX_U0	1.8	XX	R2	U0	Rel_pMek	1
1.8_XX_U0	1.8	XX	R2	U0	FCoCntrl	1.839
1.8_XO_dmso	1.8	XO	R2	dmso	Rel_pMek	0.21806
1.8_XO_dmso	1.8	XO	R2	dmso	FCoCntrl	1.32656
1.8_XO_U0	1.8	XO	R2	U0	Rel_pMek	0.529965
1.8_XO_U0	1.8	XO	R2	U0	FCoCntrl	3.22402
E14_XY_dmso	E14	XY	R2	dmso	Rel_pMek	0.326342
E14_XY_dmso	E14	XY	R2	dmso	FCoCntrl	1.40765
E14_XY_U0	E14	XY	R2	U0	Rel_pMek	0.7657
E14_XY_U0	E14	XY	R2	U0	FCoCntrl	3.30277
