# Supplementary material for: Modeling unveils sex differences of signaling networks in mouse embryonic stem cells
Source: Mol Syst Biol. 2023 Sep 21;19(11):e11510. doi: 10.15252/msb.202211510 (PMC10632733; doi:10.15252/msb.202211510)
Supplement: Supplementary file 15 — Source Data for Figure 7 [file MSB-19-e11510-s008.zip › Figure7/7K/Fig7K_Mek_data.xls]

## Sheet: Fig7K_Mek_data
Cell_line	Treatment	log2Treatment	Analyte	R1	R2	R3	Mean	base_mean	treated_mean	p_value	sig	FoldChange
XX	0	0	Mek	0.904642	0.848708	1.24665	1
XX	1000	9.96723	Mek	7.68912	7.0059	4.04022	6.24508	1	6.24508	0.0412125	*	6.24508
XO	4	2.32193	Mek	0.486944	0.906914	1.11852	0.837461
XO	1000	9.96723	Mek	6.95857	8.39719	6.92741	7.42772	0.837461	7.42772	0.00216899	*	8.86934
