# Supplementary material for: Modeling unveils sex differences of signaling networks in mouse embryonic stem cells
Source: Mol Syst Biol. 2023 Sep 21;19(11):e11510. doi: 10.15252/msb.202211510 (PMC10632733; doi:10.15252/msb.202211510)
Supplement: Supplementary file 15 — Source Data for Figure 7 [file MSB-19-e11510-s008.zip › Figure7/7F_G/Fig7FGii_BotPanel_PDTC_Mek_Raf_FCoC_dat.xls]

## Sheet: Fig7FGii_PDTC_Mek_Raf_FCoC_dat
Cell_line	Treatment	Treatment_factor	Analyte	R1	R2	R3	Mean	XX_mean	XO_mean	p_value(XXvsXO)	sig
XX	0	0	pMek	1.02434	1.10522	0.870434	1	1	1	1
XX	0.25	0.25	pMek	3.18863	2.47811	2.71084	2.79253	2.79253	2.70055	0.913134
XX	0.5	0.5	pMek	5.90016	3.53548	3.40306	4.27957	4.27957	5.73252	0.433836
XX	1	1	pMek	4.59738	5.09284	4.94745	4.87922	4.87922	11.7692	0.115358
XX	2	2	pMek	4.64812	5.28311	5.36731	5.09951	5.09951	17.8353	0.00752765	*
XX	4	4	pMek	5.69453	6.52432	5.49439	5.90441	5.90441	27.8766	0.000829772	*
XX	24	24	pMek	7.42832	7.72002	5.71801	6.95545	6.95545	37.5703	0.00238763	*
XX	48	48	pMek	7.0135	5.49523	6.28756	6.26543	6.26543	31.5546	0.0289243	*
XO	0	0	pMek	0.696204	1.60765	0.696148	1
XO	0.25	0.25	pMek	1.56665	4.06078	2.47422	2.70055
XO	0.5	0.5	pMek	3.62962	8.4102	5.15773	5.73252
XO	1	1	pMek	6.8024	15.426	13.0791	11.7692
XO	2	2	pMek	15.7071	17.8436	19.9553	17.8353
XO	4	4	pMek	27.7981	26.2227	29.6089	27.8766
XO	24	24	pMek	35.8618	35.1866	41.6625	37.5703
XO	48	48	pMek	32.7082	23.2912	38.6646	31.5546
XX	0	0	pcRaf	0.920278	1.09248	0.987244	1	1	1	1
XX	0.25	0.25	pcRaf	1.1239	1.33758	1.47662	1.3127	1.3127	1.04486	0.111823
XX	0.5	0.5	pcRaf	2.50304	1.43613	1.57423	1.8378	1.8378	1.07648	0.146711
XX	1	1	pcRaf	0.955421	1.24378	1.38574	1.19498	1.19498	0.819156	0.0781475
XX	2	2	pcRaf	0.96728	1.17265	1.27412	1.13802	1.13802	0.797172	0.139887
XX	4	4	pcRaf	0.901036	0.887926	0.885857	0.891606	0.891606	0.294964	0.000118656	*
XX	24	24	pcRaf	1.04884	0.776974	0.726943	0.85092	0.85092	0.271752	0.0159385	*
XX	48	48	pcRaf	0.725847	0.840559	0.660778	0.742395	0.742395	0.282458	0.0028536	*
XO	0	0	pcRaf	0.950057	1.07406	0.975883	1
XO	0.25	0.25	pcRaf	0.88945	1.09915	1.14597	1.04486
XO	0.5	0.5	pcRaf	0.964993	1.18313	1.08131	1.07648
XO	1	1	pcRaf	0.875377	0.691511	0.890579	0.819156
XO	2	2	pcRaf	1.09376	0.694656	0.603095	0.797172
XO	4	4	pcRaf	0.314485	0.300618	0.269791	0.294964
XO	24	24	pcRaf	0.256113	0.356875	0.202266	0.271752
XO	48	48	pcRaf	0.210747	0.361376	0.27525	0.282458
