# Supplementary material for: Modeling unveils sex differences of signaling networks in mouse embryonic stem cells
Source: Mol Syst Biol. 2023 Sep 21;19(11):e11510. doi: 10.15252/msb.202211510 (PMC10632733; doi:10.15252/msb.202211510)
Supplement: Supplementary file 15 — Source Data for Figure 7 [file MSB-19-e11510-s008.zip › Figure7/7F_G/Fig7FGi_TopPanel_PDTC_Mek_Raf_FCoXX_dat.xls]

## Sheet: Fig7FGi_PDTC_Mek_Raf_FCoXX_dat
Cell_line	Treatment	Treatment_factor	Analyte	R1	R2	R3	Mean	XX_mean	XO_mean	p_value(XXvsXO)	sig
XX	0	0	pMek	1.02434	1.10522	0.870434	1	1	0.167814	0.000931204	*
XX	0.25	0.25	pMek	3.18863	2.47811	2.71084	2.79253	2.79253	0.453189	0.00173552	*
XX	0.5	0.5	pMek	5.90016	3.53548	3.40306	4.27957	4.27957	0.961994	0.0456454	*
XX	1	1	pMek	4.59738	5.09284	4.94745	4.87922	4.87922	1.97503	0.0139252	*
XX	2	2	pMek	4.64812	5.28311	5.36731	5.09951	5.09951	2.99301	0.00242809	*
XX	4	4	pMek	5.69453	6.52432	5.49439	5.90441	5.90441	4.67807	0.0407255	*
XX	24	24	pMek	7.42832	7.72002	5.71801	6.95545	6.95545	6.30481	0.426679
XX	48	48	pMek	7.0135	5.49523	6.28756	6.26543	6.26543	5.2953	0.340839
XO	0	0	pMek	0.116833	0.269785	0.116823	0.167814
XO	0.25	0.25	pMek	0.262905	0.681455	0.415208	0.453189
XO	0.5	0.5	pMek	0.6091	1.41135	0.865538	0.961994
XO	1	1	pMek	1.14154	2.5887	2.19486	1.97503
XO	2	2	pMek	2.63586	2.9944	3.34877	2.99301
XO	4	4	pMek	4.6649	4.40053	4.96877	4.67807
XO	24	24	pMek	6.0181	5.90478	6.99154	6.30481
XO	48	48	pMek	5.48888	3.90858	6.48844	5.2953
XX	0	0	pcRaf	0.920278	1.09248	0.987244	1	1	1.42727	0.00445409	*
XX	0.25	0.25	pcRaf	1.1239	1.33758	1.47662	1.3127	1.3127	1.4913	0.306507
XX	0.5	0.5	pcRaf	2.50304	1.43613	1.57423	1.8378	1.8378	1.53643	0.46645
XX	1	1	pcRaf	0.955421	1.24378	1.38574	1.19498	1.19498	1.16916	0.877402
XX	2	2	pcRaf	0.96728	1.17265	1.27412	1.13802	1.13802	1.13778	0.999271
XX	4	4	pcRaf	0.901036	0.887926	0.885857	0.891606	0.891606	0.420995	0.000904534	*
XX	24	24	pcRaf	1.04884	0.776974	0.726943	0.85092	0.85092	0.387864	0.0237079	*
XX	48	48	pcRaf	0.725847	0.840559	0.660778	0.742395	0.742395	0.403145	0.0149473	*
XO	0	0	pcRaf	1.35599	1.53298	1.39285	1.42727
XO	0.25	0.25	pcRaf	1.26949	1.56878	1.63562	1.4913
XO	0.5	0.5	pcRaf	1.37731	1.68865	1.54333	1.53643
XO	1	1	pcRaf	1.2494	0.986976	1.2711	1.16916
XO	2	2	pcRaf	1.5611	0.991465	0.860782	1.13778
XO	4	4	pcRaf	0.448857	0.429064	0.385065	0.420995
XO	24	24	pcRaf	0.365544	0.509359	0.288689	0.387864
XO	48	48	pcRaf	0.300794	0.515783	0.392857	0.403145
