# Supplementary material for: Modeling unveils sex differences of signaling networks in mouse embryonic stem cells
Source: Mol Syst Biol. 2023 Sep 21;19(11):e11510. doi: 10.15252/msb.202211510 (PMC10632733; doi:10.15252/msb.202211510)
Supplement: Supplementary file 15 — Source Data for Figure 7 [file MSB-19-e11510-s008.zip › Figure7/7I/Fig7I_PDDR_All_data.xls]

## Sheet: Fig7I_MekiDR_All_data
Cell_line	Treatment	log2Treatment	Analyte	R1	R2	R3	Mean	XX_mean	XO_mean	p_value(XXvsXO)	sig
XO	0	0	Mek	0.216526	0.286753	0.320324	0.274535
XO	0.4	0.485427	Mek	0.222759	0.345776	0.349813	0.306116
XO	1.3	1.20163	Mek	0.246962	0.506588	0.545867	0.433139
XO	4	2.32193	Mek	0.486944	0.906914	1.11852	0.837461
XO	12	3.70044	Mek	1.27116	1.81955	2.18758	1.75943
XO	37	5.24793	Mek	2.64066	3.53257	3.77301	3.31541
XO	111	6.80735	Mek	4.52591	4.27807	5.26746	4.69048
XO	333	8.3837	Mek	5.68046	6.48758	6.68817	6.2854
XO	1000	9.96723	Mek	6.95857	8.39719	6.92741	7.42772
XX	0	0	Mek	0.904642	0.848708	1.24665	1	1	0.274535	0.0228763	*
XX	0.4	0.485427	Mek	0.963829	1.01213	1.32167	1.09921	1.09921	0.306116	0.011466	*
XX	1.3	1.20163	Mek	1.1173	1.08632	1.58186	1.26183	1.26183	0.433139	0.0179449	*
XX	4	2.32193	Mek	1.81164	1.61349	2.19429	1.87314	1.87314	0.837461	0.0149516	*
XX	12	3.70044	Mek	2.53528	2.33129	2.89181	2.58613	2.58613	1.75943	0.0694548
XX	37	5.24793	Mek	4.41514	4.17939	4.19539	4.26331	4.26331	3.31541	0.104312
XX	111	6.80735	Mek	6.1861	4.76445	4.40619	5.11891	5.11891	4.69048	0.537459
XX	333	8.3837	Mek	7.34378	5.91669	4.01638	5.75895	5.75895	6.2854	0.646859
XX	1000	9.96723	Mek	7.68912	7.0059	4.04022	6.24508	6.24508	7.42772	0.41047
XO	0	0	cRaf	1.4697	1.25994	1.55226	1.4273
XO	0.4	0.485427	cRaf	1.39774	1.35153	1.53903	1.42943
XO	1.3	1.20163	cRaf	1.22703	1.14559	1.34521	1.23928
XO	4	2.32193	cRaf	1.14579	1.11245	1.14269	1.13364
XO	12	3.70044	cRaf	1.10453	0.943976	0.984307	1.01094
XO	37	5.24793	cRaf	0.893226	0.654839	0.769067	0.772377
XO	111	6.80735	cRaf	0.649989	0.527003	0.648149	0.60838
XO	333	8.3837	cRaf	0.449918	0.456708	0.532517	0.479714
XO	1000	9.96723	cRaf	0.437868	0.412336	0.461503	0.437236
XX	0	0	cRaf	0.89605	1.00486	1.09909	1	1	1.4273	0.0197569	*
XX	0.4	0.485427	cRaf	0.949453	1.08252	1.04422	1.0254	1.0254	1.42943	0.00590518	*
XX	1.3	1.20163	cRaf	0.887403	0.935932	0.983874	0.935736	0.935736	1.23928	0.0197637	*
XX	4	2.32193	cRaf	0.778395	0.830043	0.919301	0.842579	0.842579	1.13364	0.0147637	*
XX	12	3.70044	cRaf	0.671937	0.785697	0.731991	0.729875	0.729875	1.01094	0.0116368	*
XX	37	5.24793	cRaf	0.681594	0.74514	0.635645	0.68746	0.68746	0.772377	0.34904
XX	111	6.80735	cRaf	0.548477	0.716157	0.529457	0.59803	0.59803	0.60838	0.893401
XX	333	8.3837	cRaf	0.491123	0.68376	0.501393	0.558759	0.558759	0.479714	0.337288
XX	1000	9.96723	cRaf	0.646684	0.626007	0.509	0.593897	0.593897	0.437236	0.0555509
